# Supplementary material for: Chlorido{4-chloro-2-[(2-morpholinoeth­yl)imino­meth­yl]phenolato-κ3 N,N′,O}copper(II)
Source: Acta Crystallogr Sect E Struct Rep Online. 2009 Jul 4;65(Pt 8):m870. doi: 10.1107/S1600536809025215 (PMC2977511; doi:10.1107/S1600536809025215)
Supplement: Supplementary file 1 [file e-65-0m870-sup1.cif]

##############################################################################
###                                                                        ###
###        Electronic paper (Acta Crystallographica Section E)             ###
###                                                                        ###
##############################################################################
#                                                                            #
# This CIF contains the data in a paper accepted for publication in Acta     #
# Crystallographica Section E. It conforms to the requirements of Notes      #
# for Authors for Section E, and has been peer reviewed under the auspices   #
# of the IUCr Commission on Journals.                                        #
#                                                                            #
# Full details of the Crystallographic Information File format               #
# are given in the paper "The Crystallographic Information File (CIF):       #
# a New Standard Archive File for Crystallography" by S. R. Hall, F. H.      #
# Allen and I. D. Brown [Acta Cryst. (1991), A47, 655-685].                  #
#                                                                            #
# The current version of the core CIF dictionary is obtainable from          #
# ftp://ftp.iucr.org/pub/cif_core.dic. The current version number is 2.4.    #
#                                                                            #
# Software is freely available for graphical display of the structure(s) in  #
# this CIF.  For information consult the CIF home page http://www.iucr.org/  #
# cif/home.html                                                              #
#                                                                            #
# This file may be used for bona fide research purposes within the           #
# scientific community so long as proper attribution is given to the journal # 
# article from which it was obtained.                                        #
#                                                                            #
##############################################################################
                                             
data_global
_audit_creation_method     SHELXL-97
_journal_date_recd_electronic     2009-06-29
_journal_date_accepted     2009-06-30
_journal_name_full     'Acta Crystallographica, Section E'
_journal_year     2009
_journal_volume     65
_journal_issue      8
_journal_page_first     m870
_journal_page_last     m870
_journal_paper_category     QM
_journal_coeditor_code     XU2547
_publ_contact_author
;
Dr. Seik Weng Ng
Department of Chemistry
University of Malaya
50603 Kuala Lumpur
Malaysia
;
_publ_contact_author_email     seikweng@um.edu.my
_publ_contact_author_fax     '03 7967 4193'
_publ_contact_author_phone     '03 7967 6778'
_publ_section_title
;\
Chlorido{4-chloro-2-[(2-morpholinoethyl)iminomethyl]phenolato-\k^3^<i>N</i>,\
<i>N</i>',<i>O</i>}copper(II)
;
loop_
    _publ_author_name
    _publ_author_address
    'Ikmal Hisham, Nurul Azimah'
;
Department of Chemistry
University of Malaya
50603 Kuala Lumpur
Malaysia
;
    'Mohd Ali, Hapipah'
;
Department of Chemistry
University of Malaya
50603 Kuala Lumpur
Malaysia
;
    'Ng, Seik Weng'
;
Department of Chemistry
University of Malaya
50603 Kuala Lumpur
Malaysia
;
_publ_section_synopsis     .
data_I
_audit_creation_method     SHELXL-97
_chemical_name_systematic
;
Chlorido{4-chloro-2-[(2-morpholinoethyl)iminomethyl]phenolato-
\k^3^<i>N</i>,<i>N</i>',<i>O</i>}copper(II)
;
_chemical_name_common     ?
_chemical_formula_moiety     'C13 H16 Cl2 Cu N2 O2'
_chemical_formula_sum     'C13 H16 Cl2 Cu N2 O2'
_chemical_formula_iupac     '[Cu (C13 H16 Cl N2 O2 ) Cl]'
_chemical_formula_weight     366.72
_chemical_melting_point     ?
_symmetry_cell_setting     Orthorhombic
_symmetry_space_group_name_H-M     'P b c n'
_symmetry_space_group_name_Hall     '-P 2n 2ab'
loop_
    _symmetry_equiv_pos_as_xyz
    'x, y, z'
    '-x+1/2, -y+1/2, z+1/2'
    '-x, y, -z+1/2'
    'x+1/2, -y+1/2, -z'
    '-x, -y, -z'
    'x-1/2, y-1/2, -z-1/2'
    'x, -y, z-1/2'
    '-x-1/2, y-1/2, z'
_cell_length_a     23.0936(6)
_cell_length_b     8.4890(2)
_cell_length_c     14.0582(3)
_cell_angle_alpha     90.00
_cell_angle_beta     90.00
_cell_angle_gamma     90.00
_cell_volume     2756.00(10)
_cell_formula_units_Z     8
_cell_measurement_reflns_used     4043
_cell_measurement_theta_min     2.6
_cell_measurement_theta_max     28.1
_cell_measurement_temperature     140(2)
_exptl_crystal_description     Plate
_exptl_crystal_colour     Green
_exptl_crystal_size_max     0.40
_exptl_crystal_size_mid     0.10
_exptl_crystal_size_min     0.02
_exptl_crystal_density_diffrn     1.768
_exptl_crystal_density_meas     ?
_exptl_crystal_density_method     'not measured'
_exptl_crystal_F_000     1496
_exptl_absorpt_coefficient_mu     1.974
_exptl_absorpt_correction_type     Multi-scan
_exptl_absorpt_process_details     '(SADABS; Sheldrick, 1996)'
_exptl_absorpt_correction_T_min     0.5057
_exptl_absorpt_correction_T_max     0.9616
_diffrn_ambient_temperature     140(2)
_diffrn_radiation_type     MoK\a
_diffrn_radiation_wavelength     0.71073
_diffrn_radiation_source     'fine-focus sealed tube'
_diffrn_radiation_monochromator     graphite
_diffrn_measurement_device_type     'Bruker SMART APEX'
_diffrn_measurement_method     \w
_diffrn_detector_area_resol_mean     ?
_diffrn_reflns_number     17248
_diffrn_reflns_av_R_equivalents     0.0495
_diffrn_reflns_av_sigmaI/netI     0.0371
_diffrn_reflns_theta_min     1.76
_diffrn_reflns_theta_max     27.50
_diffrn_reflns_theta_full     27.50
_diffrn_measured_fraction_theta_max     0.997
_diffrn_measured_fraction_theta_full     0.997
_diffrn_reflns_limit_h_min     -29
_diffrn_reflns_limit_h_max     30
_diffrn_reflns_limit_k_min     -10
_diffrn_reflns_limit_k_max     10
_diffrn_reflns_limit_l_min     -18
_diffrn_reflns_limit_l_max     18
_diffrn_standards_number     0
_diffrn_standards_interval_count     0
_diffrn_standards_interval_time     0
_diffrn_standards_decay_%     0
_reflns_number_total     3156
_reflns_number_gt     2416
_reflns_threshold_expression     I>2\s(I)
_refine_ls_structure_factor_coef     Fsqd
_refine_ls_matrix_type     full
_refine_ls_R_factor_all     0.0655
_refine_ls_R_factor_gt     0.0424
_refine_ls_wR_factor_gt     0.0989
_refine_ls_wR_factor_ref     0.1128
_refine_ls_goodness_of_fit_ref     1.089
_refine_ls_restrained_S_all     1.089
_refine_ls_number_reflns     3156
_refine_ls_number_parameters     181
_refine_ls_number_restraints     0
_refine_ls_hydrogen_treatment     constr
_refine_ls_weighting_scheme     calc
_refine_ls_weighting_details
         'calc w=1/[\s^2^(Fo^2^)+(0.0476P)^2^+6.7938P] where P=(Fo^2^+2Fc^2^)/3'
_atom_sites_solution_hydrogens     geom
_atom_sites_solution_primary     direct
_atom_sites_solution_secondary     difmap
_refine_ls_shift/su_max     0.001
_refine_ls_shift/su_mean     0.001
_refine_diff_density_max     0.757
_refine_diff_density_min     -0.836
_refine_ls_extinction_method     none
_refine_ls_extinction_coef     ?
loop_
    _atom_type_symbol
    _atom_type_description
    _atom_type_scat_dispersion_real
    _atom_type_scat_dispersion_imag
    _atom_type_scat_source
    'C' 'C' 0.0033 0.0016
                         'International Tables Vol C Tables 4.2.6.8 and 6.1.1.4'
    'H' 'H' 0.0000 0.0000
                         'International Tables Vol C Tables 4.2.6.8 and 6.1.1.4'
    'N' 'N' 0.0061 0.0033
                         'International Tables Vol C Tables 4.2.6.8 and 6.1.1.4'
    'O' 'O' 0.0106 0.0060
                         'International Tables Vol C Tables 4.2.6.8 and 6.1.1.4'
    'Cl' 'Cl' 0.1484 0.1585
                         'International Tables Vol C Tables 4.2.6.8 and 6.1.1.4'
    'Cu' 'Cu' 0.3201 1.2651
                         'International Tables Vol C Tables 4.2.6.8 and 6.1.1.4'
_computing_data_collection     'APEX2 (Bruker, 2008)'
_computing_cell_refinement     'SAINT (Bruker, 2008)'
_computing_data_reduction     'SAINT (Bruker, 2008)'
_computing_structure_solution     'SHELXS97 (Sheldrick, 2008)'
_computing_structure_refinement     'SHELXL97 (Sheldrick, 2008)'
_computing_molecular_graphics     'X-SEED (Barbour, 2001)'
_computing_publication_material     'publCIF (Westrip, 2009)'
loop_
    _atom_site_type_symbol
    _atom_site_label
    _atom_site_fract_x
    _atom_site_fract_y
    _atom_site_fract_z
    _atom_site_U_iso_or_equiv
    _atom_site_adp_type
    _atom_site_calc_flag
    _atom_site_refinement_flags
    _atom_site_occupancy
    _atom_site_disorder_assembly
    _atom_site_disorder_group
    Cu Cu1 0.229938(18) 0.65838(5) 0.49762(3) 0.01385(13) Uani d . 1 . .
    Cl Cl1 0.24525(4) 0.85643(10) 0.39295(6) 0.0181(2) Uani d . 1 . .
    Cl Cl2 0.43295(4) 0.32750(12) 0.83746(7) 0.0253(2) Uani d . 1 . .
    O O1 0.30890(10) 0.6693(3) 0.53670(17) 0.0159(5) Uani d . 1 . .
    O O2 0.03792(12) 0.7569(3) 0.36877(18) 0.0225(6) Uani d . 1 . .
    N N1 0.20874(13) 0.5357(3) 0.60938(19) 0.0141(6) Uani d . 1 . .
    N N2 0.14182(13) 0.6347(3) 0.46204(19) 0.0131(6) Uani d . 1 . .
    C C1 0.33436(15) 0.5909(4) 0.6049(2) 0.0131(7) Uani d . 1 . .
    C C2 0.39494(16) 0.6087(4) 0.6170(2) 0.0158(7) Uani d . 1 . .
    H H2 0.4156 0.6769 0.5756 0.019 Uiso calc R 1 . .
    C C3 0.42459(16) 0.5294(4) 0.6873(2) 0.0157(7) Uani d . 1 . .
    H H3 0.4652 0.5438 0.6942 0.019 Uiso calc R 1 . .
    C C4 0.39495(16) 0.4279(4) 0.7485(2) 0.0169(7) Uani d . 1 . .
    C C5 0.33647(16) 0.4082(4) 0.7404(2) 0.0158(7) Uani d . 1 . .
    H H5 0.3168 0.3396 0.7829 0.019 Uiso calc R 1 . .
    C C6 0.30502(15) 0.4889(4) 0.6696(2) 0.0139(7) Uani d . 1 . .
    C C7 0.24355(16) 0.4685(4) 0.6681(2) 0.0149(7) Uani d . 1 . .
    H H7 0.2271 0.3998 0.7141 0.018 Uiso calc R 1 . .
    C C8 0.14665(15) 0.5035(4) 0.6176(2) 0.0147(7) Uani d . 1 . .
    H H8A 0.1272 0.5891 0.6531 0.018 Uiso calc R 1 . .
    H H8B 0.1401 0.4030 0.6517 0.018 Uiso calc R 1 . .
    C C9 0.12305(15) 0.4933(4) 0.5171(2) 0.0147(7) Uani d . 1 . .
    H H9A 0.1376 0.3966 0.4859 0.018 Uiso calc R 1 . .
    H H9B 0.0802 0.4882 0.5189 0.018 Uiso calc R 1 . .
    C C10 0.11098(16) 0.7815(4) 0.4921(2) 0.0168(7) Uani d . 1 . .
    H H10A 0.1293 0.8732 0.4607 0.020 Uiso calc R 1 . .
    H H10B 0.1155 0.7949 0.5617 0.020 Uiso calc R 1 . .
    C C11 0.04724(17) 0.7799(5) 0.4681(3) 0.0209(8) Uani d . 1 . .
    H H11A 0.0280 0.6943 0.5040 0.025 Uiso calc R 1 . .
    H H11B 0.0296 0.8810 0.4879 0.025 Uiso calc R 1 . .
    C C12 0.06457(16) 0.6146(5) 0.3373(3) 0.0202(8) Uani d . 1 . .
    H H12A 0.0585 0.6029 0.2679 0.024 Uiso calc R 1 . .
    H H12B 0.0459 0.5239 0.3693 0.024 Uiso calc R 1 . .
    C C13 0.12914(16) 0.6129(5) 0.3585(2) 0.0173(7) Uani d . 1 . .
    H H13A 0.1457 0.5114 0.3371 0.021 Uiso calc R 1 . .
    H H13B 0.1482 0.6981 0.3220 0.021 Uiso calc R 1 . .
loop_
    _atom_site_aniso_label
    _atom_site_aniso_U_11
    _atom_site_aniso_U_22
    _atom_site_aniso_U_33
    _atom_site_aniso_U_12
    _atom_site_aniso_U_13
    _atom_site_aniso_U_23
    Cu1 0.0132(2) 0.0170(2) 0.0113(2) -0.00069(18) -0.00083(15) 0.00270(17)
    Cl1 0.0202(4) 0.0186(4) 0.0154(4) -0.0010(4) -0.0009(3) 0.0058(3)
    Cl2 0.0222(5) 0.0295(5) 0.0243(5) -0.0005(4) -0.0077(4) 0.0126(4)
    O1 0.0146(13) 0.0158(13) 0.0174(11) 0.0000(10) -0.0020(10) 0.0069(10)
    O2 0.0209(14) 0.0274(15) 0.0193(13) 0.0077(12) -0.0033(11) 0.0008(11)
    N1 0.0152(15) 0.0145(15) 0.0126(13) -0.0010(12) -0.0018(11) -0.0015(11)
    N2 0.0163(15) 0.0126(14) 0.0103(12) 0.0011(12) -0.0014(11) -0.0013(11)
    C1 0.0171(18) 0.0117(17) 0.0106(15) 0.0007(14) -0.0021(13) -0.0006(12)
    C2 0.0173(19) 0.0149(17) 0.0151(16) -0.0030(15) 0.0029(13) -0.0001(13)
    C3 0.0154(18) 0.0144(18) 0.0173(16) -0.0016(14) -0.0018(13) -0.0031(13)
    C4 0.0221(19) 0.0159(18) 0.0126(15) 0.0024(15) -0.0035(14) 0.0028(13)
    C5 0.0225(19) 0.0127(18) 0.0121(15) 0.0002(15) 0.0005(13) 0.0006(13)
    C6 0.0191(18) 0.0119(16) 0.0106(15) 0.0005(14) 0.0001(13) -0.0007(12)
    C7 0.0205(19) 0.0142(17) 0.0100(14) 0.0009(14) 0.0029(13) -0.0002(13)
    C8 0.0140(17) 0.0166(17) 0.0133(15) -0.0007(14) -0.0002(13) 0.0032(13)
    C9 0.0146(17) 0.0161(17) 0.0135(16) 0.0003(14) -0.0030(12) 0.0022(13)
    C10 0.0194(18) 0.0146(17) 0.0164(16) 0.0035(15) 0.0008(14) -0.0009(14)
    C11 0.022(2) 0.0218(19) 0.0191(17) 0.0042(17) 0.0028(15) -0.0031(15)
    C12 0.020(2) 0.0238(19) 0.0171(17) 0.0009(16) -0.0031(14) -0.0020(15)
    C13 0.0191(19) 0.0198(18) 0.0130(15) 0.0019(15) -0.0011(13) -0.0012(14)
loop_
    _geom_bond_atom_site_label_1
    _geom_bond_atom_site_label_2
    _geom_bond_site_symmetry_2
    _geom_bond_distance
    _geom_bond_publ_flag
    Cu1 O1 . 1.907(2) y
    Cu1 N1 . 1.947(3) y
    Cu1 N2 . 2.105(3) y
    Cu1 Cl1 . 2.2620(9) y
    Cu1 Cl1 8_655 3.0107(10) ?
    Cl2 C4 . 1.750(3) ?
    O1 C1 . 1.307(4) ?
    O2 C11 . 1.427(4) ?
    O2 C12 . 1.426(5) ?
    N1 C7 . 1.285(4) ?
    N1 C8 . 1.464(4) ?
    N2 C9 . 1.492(4) ?
    N2 C13 . 1.496(4) ?
    N2 C10 . 1.497(4) ?
    C1 C2 . 1.417(5) ?
    C1 C6 . 1.427(5) ?
    C2 C3 . 1.378(5) ?
    C2 H2 . 0.9500 ?
    C3 C4 . 1.396(5) ?
    C3 H3 . 0.9500 ?
    C4 C5 . 1.366(5) ?
    C5 C6 . 1.410(5) ?
    C5 H5 . 0.9500 ?
    C6 C7 . 1.430(5) ?
    C7 H7 . 0.9500 ?
    C8 C9 . 1.516(4) ?
    C8 H8A . 0.9900 ?
    C8 H8B . 0.9900 ?
    C9 H9A . 0.9900 ?
    C9 H9B . 0.9900 ?
    C10 C11 . 1.510(5) ?
    C10 H10A . 0.9900 ?
    C10 H10B . 0.9900 ?
    C11 H11A . 0.9900 ?
    C11 H11B . 0.9900 ?
    C12 C13 . 1.521(5) ?
    C12 H12A . 0.9900 ?
    C12 H12B . 0.9900 ?
    C13 H13A . 0.9900 ?
    C13 H13B . 0.9900 ?
loop_
    _geom_angle_atom_site_label_1
    _geom_angle_atom_site_label_2
    _geom_angle_atom_site_label_3
    _geom_angle_site_symmetry_1
    _geom_angle_site_symmetry_3
    _geom_angle
    _geom_angle_publ_flag
    O1 Cu1 N1 . . 91.95(11) ?
    O1 Cu1 N2 . . 176.00(11) ?
    N1 Cu1 N2 . . 84.12(12) ?
    O1 Cu1 Cl1 . . 90.10(7) ?
    N1 Cu1 Cl1 . . 164.06(9) ?
    N2 Cu1 Cl1 . . 93.88(8) ?
    O1 Cu1 Cl1 . 8_655 90.02(8) ?
    N1 Cu1 Cl1 . 8_655 89.25(9) ?
    N2 Cu1 Cl1 . 8_655 89.22(8) ?
    Cl1 Cu1 Cl1 . 8_655 106.56(3) ?
    C1 O1 Cu1 . . 128.1(2) ?
    C11 O2 C12 . . 110.8(3) ?
    C7 N1 C8 . . 118.6(3) ?
    C7 N1 Cu1 . . 126.7(3) ?
    C8 N1 Cu1 . . 114.2(2) ?
    C9 N2 C13 . . 110.4(3) ?
    C9 N2 C10 . . 112.6(3) ?
    C13 N2 C10 . . 106.5(3) ?
    C9 N2 Cu1 . . 103.6(2) ?
    C13 N2 Cu1 . . 115.6(2) ?
    C10 N2 Cu1 . . 108.2(2) ?
    O1 C1 C2 . . 118.5(3) ?
    O1 C1 C6 . . 124.3(3) ?
    C2 C1 C6 . . 117.2(3) ?
    C3 C2 C1 . . 121.6(3) ?
    C3 C2 H2 . . 119.2 ?
    C1 C2 H2 . . 119.2 ?
    C2 C3 C4 . . 120.0(3) ?
    C2 C3 H3 . . 120.0 ?
    C4 C3 H3 . . 120.0 ?
    C5 C4 C3 . . 120.6(3) ?
    C5 C4 Cl2 . . 119.7(3) ?
    C3 C4 Cl2 . . 119.7(3) ?
    C4 C5 C6 . . 120.5(3) ?
    C4 C5 H5 . . 119.7 ?
    C6 C5 H5 . . 119.7 ?
    C5 C6 C7 . . 117.6(3) ?
    C5 C6 C1 . . 120.0(3) ?
    C7 C6 C1 . . 122.4(3) ?
    N1 C7 C6 . . 125.2(3) ?
    N1 C7 H7 . . 117.4 ?
    C6 C7 H7 . . 117.4 ?
    N1 C8 C9 . . 106.8(3) ?
    N1 C8 H8A . . 110.4 ?
    C9 C8 H8A . . 110.4 ?
    N1 C8 H8B . . 110.4 ?
    C9 C8 H8B . . 110.4 ?
    H8A C8 H8B . . 108.6 ?
    N2 C9 C8 . . 109.5(3) ?
    N2 C9 H9A . . 109.8 ?
    C8 C9 H9A . . 109.8 ?
    N2 C9 H9B . . 109.8 ?
    C8 C9 H9B . . 109.8 ?
    H9A C9 H9B . . 108.2 ?
    N2 C10 C11 . . 113.1(3) ?
    N2 C10 H10A . . 109.0 ?
    C11 C10 H10A . . 109.0 ?
    N2 C10 H10B . . 109.0 ?
    C11 C10 H10B . . 109.0 ?
    H10A C10 H10B . . 107.8 ?
    O2 C11 C10 . . 111.5(3) ?
    O2 C11 H11A . . 109.3 ?
    C10 C11 H11A . . 109.3 ?
    O2 C11 H11B . . 109.3 ?
    C10 C11 H11B . . 109.3 ?
    H11A C11 H11B . . 108.0 ?
    O2 C12 C13 . . 111.7(3) ?
    O2 C12 H12A . . 109.3 ?
    C13 C12 H12A . . 109.3 ?
    O2 C12 H12B . . 109.3 ?
    C13 C12 H12B . . 109.3 ?
    H12A C12 H12B . . 107.9 ?
    N2 C13 C12 . . 112.4(3) ?
    N2 C13 H13A . . 109.1 ?
    C12 C13 H13A . . 109.1 ?
    N2 C13 H13B . . 109.1 ?
    C12 C13 H13B . . 109.1 ?
    H13A C13 H13B . . 107.8 ?
loop_
    _geom_torsion_atom_site_label_1
    _geom_torsion_atom_site_label_2
    _geom_torsion_atom_site_label_3
    _geom_torsion_atom_site_label_4
    _geom_torsion_site_symmetry_1
    _geom_torsion_site_symmetry_2
    _geom_torsion_site_symmetry_3
    _geom_torsion_site_symmetry_4
    _geom_torsion
    _geom_torsion_publ_flag
    N1 Cu1 O1 C1 . . . . 11.0(3) ?
    Cl1 Cu1 O1 C1 . . . . 175.2(3) ?
    Cl1 Cu1 O1 C1 8_655 . . . -78.2(3) ?
    O1 Cu1 N1 C7 . . . . -12.6(3) ?
    N2 Cu1 N1 C7 . . . . 166.6(3) ?
    Cl1 Cu1 N1 C7 . . . . -109.8(4) ?
    Cl1 Cu1 N1 C7 8_655 . . . 77.4(3) ?
    O1 Cu1 N1 C8 . . . . 175.5(2) ?
    N2 Cu1 N1 C8 . . . . -5.2(2) ?
    Cl1 Cu1 N1 C8 . . . . 78.3(4) ?
    Cl1 Cu1 N1 C8 8_655 . . . -94.5(2) ?
    N1 Cu1 N2 C9 . . . . -21.8(2) ?
    Cl1 Cu1 N2 C9 . . . . 174.03(19) ?
    Cl1 Cu1 N2 C9 8_655 . . . 67.48(19) ?
    N1 Cu1 N2 C13 . . . . -142.8(3) ?
    Cl1 Cu1 N2 C13 . . . . 53.1(2) ?
    Cl1 Cu1 N2 C13 8_655 . . . -53.4(2) ?
    N1 Cu1 N2 C10 . . . . 97.9(2) ?
    Cl1 Cu1 N2 C10 . . . . -66.2(2) ?
    Cl1 Cu1 N2 C10 8_655 . . . -172.8(2) ?
    Cu1 O1 C1 C2 . . . . 175.2(2) ?
    Cu1 O1 C1 C6 . . . . -5.6(5) ?
    O1 C1 C2 C3 . . . . -179.9(3) ?
    C6 C1 C2 C3 . . . . 0.8(5) ?
    C1 C2 C3 C4 . . . . 0.4(5) ?
    C2 C3 C4 C5 . . . . -1.2(5) ?
    C2 C3 C4 Cl2 . . . . 179.9(3) ?
    C3 C4 C5 C6 . . . . 0.7(5) ?
    Cl2 C4 C5 C6 . . . . 179.6(3) ?
    C4 C5 C6 C7 . . . . -177.2(3) ?
    C4 C5 C6 C1 . . . . 0.6(5) ?
    O1 C1 C6 C5 . . . . 179.4(3) ?
    C2 C1 C6 C5 . . . . -1.3(5) ?
    O1 C1 C6 C7 . . . . -2.9(5) ?
    C2 C1 C6 C7 . . . . 176.3(3) ?
    C8 N1 C7 C6 . . . . -179.5(3) ?
    Cu1 N1 C7 C6 . . . . 9.0(5) ?
    C5 C6 C7 N1 . . . . 178.7(3) ?
    C1 C6 C7 N1 . . . . 1.0(5) ?
    C7 N1 C8 C9 . . . . -141.6(3) ?
    Cu1 N1 C8 C9 . . . . 30.9(3) ?
    C13 N2 C9 C8 . . . . 169.0(3) ?
    C10 N2 C9 C8 . . . . -72.1(3) ?
    Cu1 N2 C9 C8 . . . . 44.6(3) ?
    N1 C8 C9 N2 . . . . -50.7(4) ?
    C9 N2 C10 C11 . . . . -67.4(4) ?
    C13 N2 C10 C11 . . . . 53.8(4) ?
    Cu1 N2 C10 C11 . . . . 178.7(2) ?
    C12 O2 C11 C10 . . . . 57.0(4) ?
    N2 C10 C11 O2 . . . . -57.2(4) ?
    C11 O2 C12 C13 . . . . -57.2(4) ?
    C9 N2 C13 C12 . . . . 69.1(4) ?
    C10 N2 C13 C12 . . . . -53.5(4) ?
    Cu1 N2 C13 C12 . . . . -173.8(2) ?
    O2 C12 C13 N2 . . . . 57.4(4) ?
