# Supplementary material for: Chlorido{4-chloro-2-[(2-morpholinoeth­yl)imino­meth­yl]phenolato-κ3 N,N′,O}copper(II)
Source: Acta Crystallogr Sect E Struct Rep Online. 2009 Jul 4;65(Pt 8):m870. doi: 10.1107/S1600536809025215 (PMC2977511; doi:10.1107/S1600536809025215)
Supplement: Supplementary file 2 [file e-65-0m870-Isup2.hkl]

# 
# h,k,l, Fc-squared, Fo-squared, sigma(Fo-squared) and status flag 
# 
data_I
_shelx_title '  Pbcn' 
_shelx_refln_list_code          4 
_shelx_F_calc_maximum      393.57 
_exptl_crystal_F_000      1496.00 
_reflns_d_resolution_high  0.7697 
 
loop_ 
 _symmetry_equiv_pos_as_xyz 
 'x, y, z' 
 '-x+1/2, -y+1/2, z+1/2' 
 '-x, y, -z+1/2' 
 'x+1/2, -y+1/2, -z' 
 '-x, -y, -z' 
 'x-1/2, y-1/2, -z-1/2' 
 'x, -y, z-1/2' 
 '-x-1/2, y-1/2, z' 
 
_cell_length_a    23.0936 
_cell_length_b     8.4890 
_cell_length_c    14.0582 
_cell_angle_alpha  90.000 
_cell_angle_beta   90.000 
_cell_angle_gamma  90.000 
 
_shelx_F_squared_multiplier     1.000 
 
loop_ 
 _refln_index_h 
 _refln_index_k 
 _refln_index_l 
 _refln_F_squared_calc 
 _refln_F_squared_meas 
 _refln_F_squared_sigma 
 _refln_observed_status 
   2   0   0    94022.82    95056.68   2445.08 o 
   4   0   0     4171.59     4283.68    135.41 o 
   6   0   0   112293.82   111024.45   2813.82 o 
   8   0   0     7784.93     7470.98    239.71 o 
  10   0   0    49175.58    46902.75   1448.74 o 
  12   0   0      166.88      154.75     52.76 o 
  14   0   0        9.94      -57.12     49.72 o 
  16   0   0     4988.36     5081.50    174.74 o 
  18   0   0      561.44      538.01     87.33 o 
  20   0   0     1294.92     1394.89    120.38 o 
  22   0   0      276.48      250.44     95.05 o 
  24   0   0     6064.99     6512.30    391.00 o 
  26   0   0     4568.39     4323.14    360.38 o 
  28   0   0       29.15      -31.27    228.74 o 
  30   0   0     4783.80     6002.26    438.65 o 
   1   1   0     2845.43     2972.64    105.45 o 
   3   1   0     4960.46     4297.85     63.56 o 
   5   1   0     3433.33     3351.63     98.36 o 
   7   1   0     2550.09     2987.98    131.46 o 
   9   1   0    23758.82    23595.91    387.34 o 
  11   1   0    55600.76    57777.18   1068.58 o 
  13   1   0     8100.83     8247.46    363.67 o 
  15   1   0       78.70       15.58     43.97 o 
  17   1   0       70.84       62.15     51.68 o 
  19   1   0     1913.46     1851.21     89.29 o 
  21   1   0      996.29     1183.23     83.89 o 
  23   1   0     1634.25     1576.02    124.51 o 
  25   1   0      503.76      387.08    108.77 o 
  27   1   0        3.39      -98.78    154.50 o 
  29   1   0     1117.14     1235.25    204.87 o 
   0   2   0      610.65      646.44     32.50 o 
   2   2   0     5911.09     6238.56     83.11 o 
   4   2   0    25090.20    24644.61    391.71 o 
   6   2   0    10173.87     9853.64    260.34 o 
   8   2   0      543.56      570.13     32.62 o 
  10   2   0     5598.91     5564.17    121.73 o 
  12   2   0      216.89      230.08     70.70 o 
  14   2   0     1492.37     1440.57     74.56 o 
  16   2   0        5.92      -83.69     55.80 o 
  18   2   0     1743.08     1748.11     94.00 o 
  20   2   0     1185.94     1258.40    129.32 o 
  22   2   0     1896.34     1818.42    128.51 o 
  24   2   0     2548.07     2425.14    151.15 o 
  26   2   0     1326.04     1499.69    143.02 o 
  28   2   0       25.19      165.94    172.67 o 
   1   3   0    11492.11    11368.10    153.18 o 
   3   3   0      368.58      342.36     23.15 o 
   5   3   0    10072.88     9676.65    141.36 o 
   7   3   0      966.56      992.37     69.46 o 
   9   3   0    21885.60    19680.97    428.99 o 
  11   3   0    13147.37    11772.12    220.16 o 
  13   3   0    14558.78    13634.92    255.85 o 
  15   3   0    14418.90    13490.57    262.41 o 
  17   3   0      666.55      589.50    103.24 o 
  19   3   0     3747.35     3227.01    179.12 o 
  21   3   0     1856.60     1809.45    255.76 o 
  23   3   0     1665.24     1724.36    288.09 o 
  25   3   0      566.18      659.96    124.09 o 
  27   3   0      709.42      718.03    182.02 o 
   0   4   0    33213.86    30826.38    483.22 o 
   2   4   0    32748.85    31794.64    375.10 o 
   4   4   0     6638.28     5755.61    100.59 o 
   6   4   0    15574.70    14600.41    209.69 o 
   8   4   0    10541.91     9740.24    177.97 o 
  10   4   0     8754.89     8092.19    225.83 o 
  12   4   0    11425.46    11001.36    527.07 o 
  14   4   0       57.53       49.14     73.13 o 
  16   4   0     1083.70     1229.05    214.50 o 
  18   4   0     1216.81     1321.90    133.74 o 
  20   4   0     1441.42     1177.37    145.86 o 
  22   4   0      254.41       30.12    176.75 o 
  24   4   0     3698.22     3675.82    270.49 o 
  26   4   0      104.91       48.43    143.39 o 
   1   5   0     2457.32     2350.81     80.55 o 
   3   5   0     4156.28     4101.65     87.99 o 
   5   5   0     1462.48     1495.94     52.71 o 
   7   5   0     4018.29     4119.42     83.77 o 
   9   5   0     6081.54     5531.40     99.24 o 
  11   5   0      416.22      423.52     77.30 o 
  13   5   0     2236.98     2116.94    135.74 o 
  15   5   0    14835.11    14136.07    981.03 o 
  17   5   0        2.45      -85.44    151.78 o 
  19   5   0      400.73      285.53    116.47 o 
  21   5   0       43.00     -163.40    108.93 o 
  23   5   0      109.13     -143.90    127.64 o 
  25   5   0      180.98     -150.18    282.61 o 
   0   6   0    41949.79    38774.16   1061.18 o 
   2   6   0    29785.75    28353.16    475.78 o 
   4   6   0    19923.17    19141.81    337.24 o 
   6   6   0    20873.74    19478.19    341.07 o 
   8   6   0     1205.10     1180.47    102.68 o 
  10   6   0     3358.09     3337.51    156.38 o 
  12   6   0     1361.36     1319.65    152.77 o 
  14   6   0     5070.29     4859.14    202.12 o 
  16   6   0     4516.66     4298.87    349.74 o 
  18   6   0      709.75      536.91    123.84 o 
  20   6   0     2093.85     2271.40    326.90 o 
  22   6   0      484.12      371.84    145.68 o 
  24   6   0     6003.15     6222.40    485.15 o 
   1   7   0     3599.86     3365.79     84.02 o 
   3   7   0     3715.60     3533.97    113.35 o 
   5   7   0       15.93       26.83     48.18 o 
   7   7   0       77.73      -17.77     70.37 o 
   9   7   0     3359.95     3256.20    161.83 o 
  11   7   0     8538.26     8205.42    265.06 o 
  13   7   0     2132.83     2384.25    159.89 o 
  15   7   0     5077.20     4930.12    219.03 o 
  17   7   0     1184.56     1242.19    146.48 o 
  19   7   0      131.88      -40.02    115.91 o 
  21   7   0       84.34       17.42    131.06 o 
  23   7   0      277.97       65.14    150.14 o 
   0   8   0     2010.07     1954.56    114.87 o 
   2   8   0      429.07      407.15     63.15 o 
   4   8   0       50.21      126.25    108.97 o 
   6   8   0       91.26      113.74     82.70 o 
   8   8   0     3819.06     3419.69    173.18 o 
  10   8   0     1706.30     1686.25    183.88 o 
  12   8   0      188.90      112.30    132.05 o 
  14   8   0      505.10      567.17    122.84 o 
  16   8   0      153.39      162.99    117.90 o 
  18   8   0     1856.80     1742.91    189.20 o 
  20   8   0      667.71      698.65    157.85 o 
   1   9   0      439.86      540.78     94.10 o 
   3   9   0      315.88      324.14     91.00 o 
   5   9   0     3801.87     3765.13    188.64 o 
   7   9   0     1367.72     1464.08    149.16 o 
   9   9   0     5452.80     5240.35    222.58 o 
  11   9   0     1671.60     1721.88    158.10 o 
  13   9   0      480.03      474.08    127.71 o 
  15   9   0    10530.19     9774.60    339.45 o 
  17   9   0      667.09      740.37    155.49 o 
   4  10   0    12769.11    12201.47    542.79 o 
   6  10   0     6700.90     5890.06    189.58 o 
   8  10   0     1839.26     1768.68    127.14 o 
  10  10   0     1444.27     1437.10    126.21 o 
  12  10   0      585.77      497.97    130.20 o 
   1   1   1      542.52      570.19     12.40 o 
   2   1   1     9205.89     8447.34    267.55 o 
   3   1   1       34.16       21.39      8.27 o 
   4   1   1      714.79      673.59     32.12 o 
   5   1   1     1452.09     1438.28     38.11 o 
   6   1   1     8342.83     7699.60     97.92 o 
   7   1   1     2310.60     2275.87     47.80 o 
   8   1   1     5239.47     4535.88     71.03 o 
   9   1   1     1381.79     1299.90     40.14 o 
  10   1   1    75313.49    74265.66    809.46 o 
  11   1   1     2987.88     3449.32     68.73 o 
  12   1   1    25076.36    24154.85    288.35 o 
  13   1   1     1468.62     1582.14     51.97 o 
  14   1   1    14515.43    13371.75    180.64 o 
  15   1   1     3173.84     3133.89     70.62 o 
  16   1   1    19816.69    19239.49    295.18 o 
  17   1   1      163.80      196.82     39.59 o 
  18   1   1     1970.83     2049.65     66.42 o 
  19   1   1      563.10      684.19     50.38 o 
  20   1   1     7099.14     7480.63    120.67 o 
  21   1   1     2364.04     2807.32     88.13 o 
  22   1   1      810.86      876.16     65.95 o 
  23   1   1      356.98      334.76     67.44 o 
  24   1   1       25.59      -91.52     61.02 o 
  25   1   1      738.03      836.30     96.75 o 
  26   1   1      324.24      318.47     92.14 o 
  27   1   1      151.30      186.75    114.43 o 
  28   1   1      298.42      266.05    121.77 o 
  29   1   1        0.83       39.05    121.32 o 
   0   2   1     8452.42     8056.92    118.76 o 
   1   2   1    60012.61    59671.31    539.81 o 
   2   2   1    12364.67    12514.83    142.34 o 
   3   2   1      308.00      269.55     14.83 o 
   4   2   1    11583.24    11705.11    151.38 o 
   5   2   1     1245.92      872.77     31.70 o 
   6   2   1        7.29        3.18     19.14 o 
   7   2   1       22.26       15.89     16.75 o 
   8   2   1     7275.57     6744.96     91.51 o 
   9   2   1     1996.06     2179.02     46.61 o 
  10   2   1      593.48      735.30     29.69 o 
  11   2   1       23.79       -7.37     25.71 o 
  12   2   1      360.24      286.51     29.75 o 
  13   2   1     8391.87     8053.76    121.35 o 
  14   2   1     7184.69     6841.66    124.52 o 
  15   2   1     8141.61     7931.90    125.86 o 
  16   2   1      506.03      511.36     43.66 o 
  17   2   1     2699.51     2489.98     72.86 o 
  18   2   1     1692.41     1664.51     76.65 o 
  19   2   1    12443.40    12573.60    211.44 o 
  20   2   1     1857.36     1999.23     81.58 o 
  21   2   1     7751.83     8174.05    175.71 o 
  22   2   1      100.86      185.35     68.18 o 
  23   2   1    10424.55    11508.55    223.55 o 
  24   2   1     1865.63     2220.46    131.83 o 
  25   2   1    11630.99    12306.66    221.18 o 
  26   2   1       22.37      132.65     78.66 o 
  27   2   1     2541.27     2526.57    133.79 o 
  28   2   1       10.82        2.04     95.32 o 
  29   2   1     5064.93     6287.08    229.24 o 
   1   3   1       76.64       37.37     12.16 o 
   2   3   1      893.90      971.05     37.45 o 
   3   3   1        2.11      -16.07     12.86 o 
   4   3   1     5474.09     5626.55     73.41 o 
   5   3   1     2030.32     2172.62     36.03 o 
   6   3   1      140.31      144.91     18.39 o 
   7   3   1      379.24      384.57     22.15 o 
   8   3   1     2262.86     2160.08     53.55 o 
   9   3   1        0.03        5.23     21.34 o 
  10   3   1      477.28      565.54     30.90 o 
  11   3   1      129.19      172.58     25.97 o 
  12   3   1     4639.73     4639.49     77.12 o 
  13   3   1     2360.73     2374.28     80.29 o 
  14   3   1      111.48      113.07     25.34 o 
  15   3   1     1011.35     1141.91     47.70 o 
  16   3   1     1591.45     1580.64     70.81 o 
  17   3   1     1241.03     1253.85     68.38 o 
  18   3   1     1742.31     1539.94     94.03 o 
  19   3   1     1129.60     1190.15     92.53 o 
  20   3   1      453.32      356.81    105.27 o 
  21   3   1        3.40     -100.64     67.09 o 
  22   3   1      308.50      194.03     83.01 o 
  23   3   1      247.71       66.15     93.35 o 
  24   3   1       11.75     -112.54     75.03 o 
  25   3   1       18.68     -118.45     78.97 o 
  26   3   1        0.31     -117.26     78.18 o 
  27   3   1      153.74       59.70     91.41 o 
  28   3   1      301.45      179.89     91.89 o 
   0   4   1       33.70       38.70     20.74 o 
   1   4   1    11081.32    10396.58    117.77 o 
   2   4   1     4850.18     4913.14     72.02 o 
   3   4   1     9984.66    10096.78    111.77 o 
   4   4   1      642.13      746.64     34.53 o 
   5   4   1     6815.79     6638.43     80.52 o 
   6   4   1      269.84      331.86     20.92 o 
   7   4   1      798.70      830.20     31.37 o 
   8   4   1     7138.89     6843.27     98.05 o 
   9   4   1       37.51        7.37     24.02 o 
  10   4   1       11.12       22.80     25.37 o 
  11   4   1      860.98      949.11     44.07 o 
  12   4   1       13.79       20.41     22.49 o 
  13   4   1      966.90      963.31     68.31 o 
  14   4   1     6996.62     7010.96    245.43 o 
  15   4   1     1771.86     1811.24     73.34 o 
  16   4   1       74.50       92.40     64.66 o 
  17   4   1       23.25       25.29     60.54 o 
  18   4   1      248.70      232.46     72.04 o 
  19   4   1     3735.91     3646.57    136.63 o 
  20   4   1     1809.69     1902.33    120.55 o 
  21   4   1     4234.57     4024.99    150.26 o 
  22   4   1      342.80      220.63     86.75 o 
  23   4   1     5627.12     5414.84    217.61 o 
  24   4   1      368.82      241.93     98.63 o 
  25   4   1     7161.31     7345.50    251.15 o 
  26   4   1       19.77      -48.02     89.41 o 
  27   4   1     1956.49     1964.69    132.73 o 
   1   5   1     1403.00     1358.97     35.55 o 
   2   5   1       14.13       57.18     18.58 o 
   3   5   1     4449.65     4592.07     67.96 o 
   4   5   1     7731.09     7510.73     93.10 o 
   5   5   1      515.96      564.18     28.23 o 
   6   5   1      442.71      362.64     25.19 o 
   7   5   1      944.41     1107.35     65.67 o 
   8   5   1     8984.87     8320.18    119.11 o 
   9   5   1     4446.78     4380.12    171.94 o 
  10   5   1    19158.35    17437.41    291.13 o 
  11   5   1       16.17       61.49     53.72 o 
  12   5   1    23117.95    21138.31    346.51 o 
  13   5   1      311.60      511.48     92.84 o 
  14   5   1    21707.78    20056.23    394.51 o 
  15   5   1      427.71      642.64     88.22 o 
  16   5   1     8171.23     7722.29    218.42 o 
  17   5   1       27.11       64.15     65.84 o 
  18   5   1     8425.50     8359.91    201.59 o 
  19   5   1      155.74      220.24     96.05 o 
  20   5   1     5329.22     5431.60    169.99 o 
  21   5   1      967.24     1040.44    106.61 o 
  22   5   1     1272.02     1299.47    135.70 o 
  23   5   1       25.86     -133.88     89.25 o 
  24   5   1       46.32     -152.68    101.79 o 
  25   5   1        0.66     -168.64    112.43 o 
  26   5   1      256.14     -153.69    102.46 o 
   0   6   1       70.20       80.46     31.65 o 
   1   6   1     1141.63     1441.99     39.37 o 
   2   6   1     1527.60     1607.76     51.83 o 
   3   6   1     1861.62     1990.05     45.63 o 
   4   6   1     1138.76     1276.76     42.07 o 
   5   6   1      404.92      454.35     34.32 o 
   6   6   1     1313.01     1245.28     43.04 o 
   7   6   1      188.90      318.54     52.71 o 
   8   6   1     1955.71     1941.34     57.60 o 
   9   6   1      472.13      496.80     59.67 o 
  10   6   1      152.35      240.30     55.97 o 
  11   6   1      545.49      509.59     74.52 o 
  12   6   1     1545.47     1668.31     90.30 o 
  13   6   1      709.53      801.25     74.78 o 
  14   6   1     2812.92     2775.08    114.69 o 
  15   6   1        8.88       11.22     61.94 o 
  16   6   1      412.60      438.29     77.40 o 
  17   6   1     1732.25     1655.47    106.06 o 
  18   6   1      114.87       71.88     76.09 o 
  19   6   1      854.59      820.43     97.54 o 
  20   6   1      940.86      754.53    102.46 o 
  21   6   1      778.57      804.99    106.25 o 
  22   6   1      330.19      177.97     97.10 o 
  23   6   1     1988.24     2013.10    152.47 o 
  24   6   1       22.81     -104.32    103.30 o 
  25   6   1      959.42      690.94    194.48 o 
   1   7   1     3120.88     3001.51     67.21 o 
   2   7   1      374.27      462.71     56.37 o 
   3   7   1       36.45      255.69     59.86 o 
   4   7   1     4984.10     4959.85     81.40 o 
   5   7   1      226.63      423.14     79.70 o 
   6   7   1      470.98      425.66     49.00 o 
   7   7   1     1208.73     1306.95     79.80 o 
   8   7   1     3704.13     3549.27    116.14 o 
   9   7   1      290.13      384.99    101.15 o 
  10   7   1     4653.33     4469.45    134.49 o 
  11   7   1      358.31      556.27    133.46 o 
  12   7   1     1061.04     1166.13     86.77 o 
  13   7   1       77.76      128.74     79.61 o 
  14   7   1     5568.56     5235.19    156.20 o 
  15   7   1     1278.40     1434.00     99.86 o 
  16   7   1     2761.90     2778.73    129.47 o 
  17   7   1       71.45      175.27     78.25 o 
  18   7   1       34.41      -76.02     78.03 o 
  19   7   1      147.27       81.97     84.01 o 
  20   7   1       13.43     -119.17     84.59 o 
  21   7   1      307.84      208.71     99.12 o 
  22   7   1       79.93      -47.85     96.02 o 
  23   7   1      160.22       36.16    103.17 o 
   0   8   1      165.91      624.10     73.62 o 
   1   8   1     6263.14     6182.05    109.78 o 
   2   8   1      771.56     1092.80    112.66 o 
   3   8   1      981.72     1191.92     61.12 o 
   4   8   1       44.68      122.66     50.33 o 
   5   8   1     3862.97     3943.02    109.05 o 
   6   8   1       10.54      199.56    105.93 o 
   7   8   1       74.82      152.77     61.06 o 
   8   8   1      553.25      489.56     71.00 o 
   9   8   1       98.59      168.54     65.24 o 
  10   8   1        4.76      -39.74     62.25 o 
  11   8   1      260.11      167.64     69.70 o 
  12   8   1      126.91      131.66     71.15 o 
  13   8   1     2977.16     2805.37    126.99 o 
  14   8   1       24.77       47.09     74.78 o 
  15   8   1     1581.19     1701.22    113.05 o 
  16   8   1        6.76       22.27     92.05 o 
  17   8   1     2006.96     2158.35    175.71 o 
  18   8   1      180.04      234.35    107.30 o 
  19   8   1     2475.35     2464.31    212.70 o 
  20   8   1       13.36       84.68     93.76 o 
   1   9   1      861.92      898.77     84.51 o 
   2   9   1     1030.65     1117.87    166.79 o 
   3   9   1       63.79      154.99     69.69 o 
   4   9   1     1193.47     1209.42     86.73 o 
   5   9   1      436.71      469.90     66.29 o 
   6   9   1     1404.44     1618.83     87.19 o 
   7   9   1      132.84      225.56     93.17 o 
   8   9   1      295.28      426.58     68.66 o 
   9   9   1       27.68       -3.54     60.06 o 
  10   9   1     1220.04     1313.48     88.75 o 
  11   9   1      172.70      237.82     71.46 o 
  12   9   1     1832.68     1632.12     98.58 o 
  13   9   1      518.37      352.83    102.97 o 
  14   9   1     1125.28     1230.08    153.24 o 
  15   9   1      246.31      255.62    107.70 o 
  16   9   1      410.55      432.95    113.77 o 
  17   9   1      370.90      349.06    117.43 o 
   2  10   1      436.48      613.75    106.50 o 
   3  10   1      906.98     1038.23    122.32 o 
   4  10   1       38.56      260.66     79.73 o 
   5  10   1     2607.11     2838.90    116.07 o 
   6  10   1      964.53     1098.20     83.55 o 
   7  10   1      238.56      397.52     81.62 o 
   8  10   1      248.78      326.49     81.09 o 
   9  10   1       77.97      185.44     80.86 o 
  10  10   1        8.46       38.64     77.76 o 
  11  10   1      198.76      171.67     83.55 o 
  12  10   1      119.91       85.18     85.16 o 
   0   0   2    67664.80    71486.37   1040.25 o 
   1   0   2       62.90       45.71     10.79 o 
   2   0   2    72139.87    74624.09   1080.93 o 
   3   0   2    11249.58    11094.06    172.64 o 
   4   0   2    24011.96    23613.05    275.38 o 
   5   0   2    73464.14    74959.67    848.98 o 
   6   0   2     5449.45     4788.76     70.83 o 
   7   0   2     1499.13     1398.73     41.80 o 
   8   0   2    40746.60    40159.46    528.24 o 
   9   0   2    21179.99    21836.92    301.65 o 
  10   0   2     1245.64     1240.77     60.23 o 
  11   0   2    22689.85    22747.90    385.86 o 
  12   0   2     5575.18     6000.76    139.71 o 
  13   0   2      798.09      959.57     63.14 o 
  14   0   2      325.36      257.63     50.00 o 
  15   0   2     5696.23     5843.60    147.88 o 
  16   0   2     2101.84     1958.23     83.76 o 
  17   0   2     5472.39     5593.92    134.80 o 
  18   0   2     1820.15     1821.59     85.59 o 
  19   0   2      150.53       74.15     65.27 o 
  20   0   2     3325.50     3502.10    118.42 o 
  21   0   2       37.57        7.07     59.23 o 
  22   0   2    14374.70    15070.81    334.22 o 
  23   0   2      479.73      942.40    107.27 o 
  24   0   2     4234.93     4789.86    185.21 o 
  25   0   2       13.39       53.62     96.24 o 
  26   0   2     5882.11     6856.43    367.34 o 
  27   0   2     2105.05     2626.93    348.10 o 
  28   0   2     4566.42     5086.26    281.05 o 
  29   0   2        4.21       46.88    172.18 o 
   1   1   2    13968.82    14851.64    140.96 o 
   2   1   2     3944.93     4165.17     48.15 o 
   3   1   2    13308.32    13477.28    120.98 o 
   4   1   2      100.14       86.47      9.33 o 
   5   1   2        8.95        2.07      8.34 o 
   6   1   2     1986.96     2025.97     35.40 o 
   7   1   2     3825.12     3392.10     46.89 o 
   8   1   2      921.21      993.63     27.62 o 
   9   1   2     7392.88     7255.03     96.24 o 
  10   1   2     2282.63     2653.02     51.45 o 
  11   1   2     6685.01     6076.51     95.56 o 
  12   1   2     4892.56     5395.50     85.76 o 
  13   1   2     8487.61     8158.31    115.32 o 
  14   1   2      303.16      401.63     34.68 o 
  15   1   2     2284.74     2080.11     59.77 o 
  16   1   2       20.40        3.25     31.61 o 
  17   1   2     1789.06     1702.76     60.24 o 
  18   1   2       65.34       37.11     37.54 o 
  19   1   2     1020.76     1168.82     65.81 o 
  20   1   2       11.18      -50.38     47.42 o 
  21   1   2        8.50      -26.33     48.20 o 
  22   1   2      376.95      326.25     57.49 o 
  23   1   2      132.82      -36.85     54.91 o 
  24   1   2      324.43      328.70     83.86 o 
  25   1   2        0.13        6.76     79.20 o 
  26   1   2       36.86        8.22     85.31 o 
  27   1   2      341.62      360.23     95.27 o 
  28   1   2      332.10      367.56    122.04 o 
  29   1   2      125.70      190.59    124.70 o 
   0   2   2    41477.43    40761.15    606.55 o 
   1   2   2    42102.72    44340.28    364.84 o 
   2   2   2     9572.03     9715.50     93.82 o 
   3   2   2     1625.58     1702.23     30.28 o 
   4   2   2     6188.68     5819.40     80.17 o 
   5   2   2    12191.15    11886.25    130.18 o 
   6   2   2     4864.69     4430.19     73.78 o 
   7   2   2     1062.55     1083.81     38.11 o 
   8   2   2      559.76      532.79     29.15 o 
   9   2   2      728.53      730.85     33.40 o 
  10   2   2        1.07      -33.24     22.16 o 
  11   2   2     1915.76     1824.63     51.29 o 
  12   2   2       87.42       79.70     22.73 o 
  13   2   2      495.34      501.93     47.83 o 
  14   2   2     1537.40     1608.32     57.81 o 
  15   2   2        5.94      -44.42     29.61 o 
  16   2   2      633.03      686.36     58.08 o 
  17   2   2      387.00      328.79     59.44 o 
  18   2   2      457.37      378.86     52.85 o 
  19   2   2      551.43      463.96     57.78 o 
  20   2   2        9.54      -72.48     48.32 o 
  21   2   2      651.50      546.87     64.85 o 
  22   2   2     1227.62     1289.05     91.67 o 
  23   2   2     1297.64     1340.57    106.37 o 
  24   2   2     1523.84     1626.05    104.38 o 
  25   2   2      124.05       11.77     76.13 o 
  26   2   2     1847.62     2115.94    132.78 o 
  27   2   2      354.17      333.79    105.14 o 
  28   2   2      302.46      179.21    100.47 o 
  29   2   2      275.45      322.92    107.53 o 
   1   3   2      736.47      906.47     24.31 o 
   2   3   2      160.01      191.79     16.33 o 
   3   3   2      131.53       46.44     12.35 o 
   4   3   2    14267.37    14294.50    144.67 o 
   5   3   2     7796.13     7578.14     93.95 o 
   6   3   2     7749.85     7925.71     97.95 o 
   7   3   2     9887.88     8293.82    140.80 o 
   8   3   2      567.03      589.21     34.43 o 
   9   3   2     8781.45     8090.36    113.79 o 
  10   3   2     4984.49     5133.96     89.14 o 
  11   3   2    28038.42    26485.82    307.00 o 
  12   3   2     1730.58     1699.07     72.58 o 
  13   3   2    39854.55    38471.10    588.78 o 
  14   3   2        0.05       83.01     51.07 o 
  15   3   2    12542.02    12416.16    172.20 o 
  16   3   2      136.93      172.84     55.70 o 
  17   3   2     6591.85     6542.63    137.19 o 
  18   3   2     3985.04     3789.21    111.75 o 
  19   3   2     3137.84     2866.34    118.73 o 
  20   3   2       38.90      -74.04     67.36 o 
  21   3   2      936.53      644.55    127.36 o 
  22   3   2       84.11      -93.04     69.91 o 
  23   3   2      362.50      231.76     80.84 o 
  24   3   2     1704.30     2062.49    151.89 o 
  25   3   2      990.37     1128.77    131.96 o 
  26   3   2        3.50     -123.11     82.07 o 
  27   3   2      222.31        8.66     84.67 o 
  28   3   2      355.76      202.92    106.85 o 
   0   4   2    10666.35    10367.60    188.96 o 
   1   4   2    20163.14    20600.84    184.98 o 
   2   4   2    26485.14    26248.02    239.53 o 
   3   4   2     4624.94     4720.14     66.14 o 
   4   4   2    18396.54    18241.38    184.62 o 
   5   4   2     3854.39     3801.70     71.12 o 
   6   4   2     3342.76     3085.67     59.98 o 
   7   4   2     8300.04     7874.90    140.38 o 
   8   4   2     3509.13     3251.81     68.31 o 
   9   4   2     1360.17     1226.34     38.74 o 
  10   4   2     1423.98     1392.07     51.76 o 
  11   4   2     8963.61     8411.62    137.56 o 
  12   4   2     1104.98     1143.33     51.97 o 
  13   4   2      665.97      731.17     55.38 o 
  14   4   2      337.17      217.43     55.21 o 
  15   4   2      159.95      165.12     46.57 o 
  16   4   2      697.51      712.80     60.19 o 
  17   4   2    12613.36    12872.45    252.91 o 
  18   4   2      420.98      364.91     75.36 o 
  19   4   2      352.37      370.98     80.48 o 
  20   4   2      610.20      654.73     89.56 o 
  21   4   2     1872.05     1838.29    118.45 o 
  22   4   2     3478.19     3505.54    147.24 o 
  23   4   2      514.38      192.95     95.73 o 
  24   4   2     2898.37     2833.93    152.55 o 
  25   4   2       92.57     -131.20     87.81 o 
  26   4   2     1609.89     1563.93    120.99 o 
  27   4   2      925.31      889.68    151.90 o 
   1   5   2      142.45      201.25     28.35 o 
   2   5   2     8057.21     8393.65    101.30 o 
   3   5   2      228.50      271.49     28.83 o 
   4   5   2     2004.16     1967.52     44.60 o 
   5   5   2       81.85      116.42     26.99 o 
   6   5   2      202.46      322.02     27.92 o 
   7   5   2     3618.63     3505.13     60.06 o 
   8   5   2      344.28      375.11     28.97 o 
   9   5   2      531.02      577.30     34.13 o 
  10   5   2       69.64       84.81     27.85 o 
  11   5   2     1546.95     1465.50     66.80 o 
  12   5   2     2547.81     2460.75     97.47 o 
  13   5   2     2325.15     2289.12     99.29 o 
  14   5   2       34.13       23.69     56.84 o 
  15   5   2      367.28      380.68     67.82 o 
  16   5   2       34.96       21.47     61.62 o 
  17   5   2      799.09      791.13    108.36 o 
  18   5   2       14.13       40.47     70.96 o 
  19   5   2     1658.53     1588.76    165.88 o 
  20   5   2     1562.48     1542.12    112.96 o 
  21   5   2      350.04      211.32     89.41 o 
  22   5   2        4.44     -137.58     91.72 o 
  23   5   2       20.09     -130.14     86.76 o 
  24   5   2        8.25     -145.45     96.97 o 
  25   5   2        2.34     -145.33     96.89 o 
  26   5   2      336.00      -65.91    132.35 o 
   0   6   2    21817.07    20779.69    442.17 o 
   1   6   2      745.49      510.37     69.26 o 
   2   6   2    21761.08    20591.59    248.69 o 
   3   6   2        7.85       55.85     22.68 o 
   4   6   2     5731.76     5325.61     86.85 o 
   5   6   2     2205.66     2141.33     68.86 o 
   6   6   2     2674.49     2731.52     55.82 o 
   7   6   2     2603.46     2575.46     76.72 o 
   8   6   2     7758.95     7298.01    115.05 o 
   9   6   2        8.23       96.58     56.15 o 
  10   6   2      297.11      319.46     57.50 o 
  11   6   2     7046.81     6428.41    155.88 o 
  12   6   2        3.39       24.40     77.97 o 
  13   6   2      796.32      849.75     88.09 o 
  14   6   2       83.20       65.95     62.44 o 
  15   6   2      206.35      256.89     68.99 o 
  16   6   2     1446.02     1669.47    120.74 o 
  17   6   2      287.34      283.94     76.28 o 
  18   6   2     1662.36     1989.20    161.49 o 
  19   6   2     1446.58     1370.22    110.60 o 
  20   6   2     2239.31     2468.31    135.84 o 
  21   6   2     1215.84     1324.67    163.14 o 
  22   6   2     3974.61     4264.03    170.51 o 
  23   6   2      328.20      188.71    101.95 o 
  24   6   2     2244.28     2359.42    154.11 o 
   1   7   2     1212.92     1261.99     55.46 o 
   2   7   2       20.21       54.07     29.61 o 
   3   7   2     1359.00     1442.00     49.04 o 
   4   7   2       28.86       58.22     27.22 o 
   5   7   2      770.46      771.93     46.85 o 
   6   7   2       84.27      136.94     33.87 o 
   7   7   2     2117.46     2372.22     97.38 o 
   8   7   2        0.32       12.66     46.10 o 
   9   7   2     4059.13     3904.20    130.21 o 
  10   7   2        1.72      162.09     72.18 o 
  11   7   2     8177.65     7614.69    186.02 o 
  12   7   2      830.41      962.33    120.57 o 
  13   7   2     2560.79     2697.73    119.43 o 
  14   7   2     1338.86     1277.87     95.36 o 
  15   7   2     1011.70     1176.67     96.15 o 
  16   7   2      237.13      272.14     79.78 o 
  17   7   2     2170.50     2192.58    174.25 o 
  18   7   2      374.71      325.48     88.45 o 
  19   7   2     1287.47     1203.74    112.56 o 
  20   7   2        0.86        6.32     87.94 o 
  21   7   2      385.37      317.39    100.03 o 
  22   7   2      122.64       98.74    115.74 o 
   0   8   2      544.56      536.73     68.36 o 
   1   8   2      365.87      373.31     52.98 o 
   2   8   2      338.96      379.32     63.40 o 
   3   8   2     1352.64     1511.35     74.06 o 
   4   8   2      964.41     1052.35     62.52 o 
   5   8   2      522.76      537.00     59.56 o 
   6   8   2      204.63      191.97     54.41 o 
   7   8   2      175.93       75.07     52.77 o 
   8   8   2      609.91      552.81     64.94 o 
   9   8   2     2103.32     2147.05     94.56 o 
  10   8   2      319.72      352.62     65.50 o 
  11   8   2        7.36       72.68     59.25 o 
  12   8   2       12.88       45.40     60.34 o 
  13   8   2      459.84      424.33     72.11 o 
  14   8   2        0.84      -18.80     72.55 o 
  15   8   2      505.63      517.67    106.68 o 
  16   8   2       50.03       34.79     96.13 o 
  17   8   2       50.17      131.53    101.80 o 
  18   8   2        1.74     -112.93     99.14 o 
  19   8   2      542.96      302.62    114.63 o 
  20   8   2       28.52      154.33    116.35 o 
   1   9   2      825.21      927.26     84.16 o 
   2   9   2     1133.08     1182.75    252.73 o 
   3   9   2        8.68      126.21     70.05 o 
   4   9   2      468.41      423.14     70.06 o 
   5   9   2       62.13      177.34     66.01 o 
   6   9   2      128.31      144.56     66.61 o 
   7   9   2     4284.81     4264.14    138.27 o 
   8   9   2      575.30      864.47    147.55 o 
   9   9   2     2472.11     2567.93    122.19 o 
  10   9   2      356.05      649.07     87.03 o 
  11   9   2     3979.11     3703.01    140.35 o 
  12   9   2      195.63      341.70     85.10 o 
  13   9   2     3462.91     3280.13    143.82 o 
  14   9   2      117.63      137.78     85.58 o 
  15   9   2     2953.92     2887.72    144.40 o 
  16   9   2       29.25       78.16     88.95 o 
  17   9   2     2565.13     2614.89    145.87 o 
   2  10   2     4570.61     4058.05    244.46 o 
   3  10   2      241.06      715.87    110.80 o 
   4  10   2     2953.15     2860.02    161.70 o 
   5  10   2      199.40      357.05    129.97 o 
   6  10   2      652.11      801.32    104.32 o 
   7  10   2      258.67      390.77     82.10 o 
   8  10   2      265.12      359.71     82.96 o 
   9  10   2     1102.57     1055.40    100.85 o 
  10  10   2      524.92      518.34     90.73 o 
  11  10   2      771.79      649.53     98.67 o 
  12  10   2      207.09      154.04     87.44 o 
   1   1   3    16987.03    18320.24    185.91 o 
   2   1   3    15894.72    16208.47    153.23 o 
   3   1   3     5658.74     5883.16     61.32 o 
   4   1   3     1604.55     1743.30     34.06 o 
   5   1   3      501.05      572.04     17.42 o 
   6   1   3     6531.16     5649.82     76.26 o 
   7   1   3      101.81      122.02     14.03 o 
   8   1   3    24088.97    22916.01    206.41 o 
   9   1   3       98.03      147.41     15.00 o 
  10   1   3     7230.27     6969.83     75.01 o 
  11   1   3      848.61      912.94     29.50 o 
  12   1   3    32901.18    30629.61    286.21 o 
  13   1   3      353.66      514.23     29.48 o 
  14   1   3    12389.57    11729.17    140.12 o 
  15   1   3     2716.43     2680.70     58.93 o 
  16   1   3     7643.42     7253.93    130.44 o 
  17   1   3      428.75      446.50     37.62 o 
  18   1   3     8552.36     8810.49    165.75 o 
  19   1   3      152.15      177.29     50.80 o 
  20   1   3      172.60      122.80     52.04 o 
  21   1   3     1555.93     1796.51     82.94 o 
  22   1   3     1266.10     1406.08     75.75 o 
  23   1   3      337.51      256.34     68.38 o 
  24   1   3      175.80      171.25     70.84 o 
  25   1   3      447.70      465.04     90.54 o 
  26   1   3     2145.43     2198.54    126.00 o 
  27   1   3      140.71      101.39     92.73 o 
  28   1   3      224.36      107.18     97.07 o 
  29   1   3      276.67      216.07    126.33 o 
   0   2   3    42869.93    45207.04    673.08 o 
   1   2   3    29478.64    29351.10    274.13 o 
   2   2   3    15777.88    16777.09    164.56 o 
   3   2   3   154897.36   158177.75   1326.96 o 
   4   2   3     3300.60     3542.33     45.34 o 
   5   2   3     7722.30     6956.54     73.56 o 
   6   2   3     2466.86     2496.39     46.33 o 
   7   2   3    13933.96    12929.81    161.94 o 
   8   2   3      561.07      554.41     28.35 o 
   9   2   3    18158.65    17246.77    223.32 o 
  10   2   3      217.94      155.66     25.92 o 
  11   2   3        1.27      -36.73     24.49 o 
  12   2   3     5010.70     5003.56     80.69 o 
  13   2   3     5179.54     5078.67     83.44 o 
  14   2   3    10748.10    10661.63    182.34 o 
  15   2   3      455.43      382.02     42.06 o 
  16   2   3      425.68      400.50     48.29 o 
  17   2   3     2846.28     2590.58     83.95 o 
  18   2   3        2.35      -48.26     44.63 o 
  19   2   3      687.90      592.08     60.66 o 
  20   2   3     3182.53     3362.67    128.84 o 
  21   2   3     6546.06     6848.36    145.25 o 
  22   2   3     2480.72     2761.63    101.48 o 
  23   2   3     7085.08     7421.08    175.87 o 
  24   2   3      898.96     1071.76     95.91 o 
  25   2   3     1611.71     1884.24    198.31 o 
  26   2   3      453.30      729.52    104.02 o 
  27   2   3     6039.72     6845.97    190.77 o 
  28   2   3      155.29      218.58    101.22 o 
  29   2   3      579.98      572.06    113.65 o 
   1   3   3      746.09      935.44     28.41 o 
   2   3   3      507.73      637.67     22.75 o 
   3   3   3    10150.41    10875.60    109.40 o 
   4   3   3      502.72      552.97     21.57 o 
   5   3   3     2067.00     2326.87     48.24 o 
   6   3   3      694.25      701.48     27.71 o 
   7   3   3     3641.04     3971.27     59.84 o 
   8   3   3      126.81      162.43     31.08 o 
   9   3   3      263.62      359.94     30.22 o 
  10   3   3      510.80      525.25     37.73 o 
  11   3   3      739.69      901.48     46.05 o 
  12   3   3       56.15       49.62     29.31 o 
  13   3   3      962.19      958.72     47.29 o 
  14   3   3     3718.29     3469.70     77.99 o 
  15   3   3     1667.45     1740.29     70.32 o 
  16   3   3      257.33      199.63     40.30 o 
  17   3   3      985.13     1004.67     68.50 o 
  18   3   3      107.66        1.39     52.38 o 
  19   3   3       59.40      -18.16     51.95 o 
  20   3   3     1274.78     1243.57     96.29 o 
  21   3   3        0.50      -85.40     66.24 o 
  22   3   3       10.00     -103.62     69.08 o 
  23   3   3      514.35      288.59     86.58 o 
  24   3   3       15.85     -117.32     78.22 o 
  25   3   3        0.26     -121.03     80.69 o 
  26   3   3       56.13     -108.01     85.86 o 
  27   3   3      399.53      541.19    118.60 o 
  28   3   3       74.74     -148.90     99.27 o 
   0   4   3      222.27      322.14     46.98 o 
   1   4   3    16784.72    16495.96    170.16 o 
   2   4   3        3.21       40.34     18.76 o 
   3   4   3    28269.51    27150.94    248.65 o 
   4   4   3     3525.45     4033.70     68.98 o 
   5   4   3     1512.96     1367.62     34.45 o 
   6   4   3      849.81     1022.10     34.29 o 
   7   4   3     3824.01     3330.47     57.16 o 
   8   4   3       11.98       -5.77     20.76 o 
   9   4   3     3432.13     3151.17     60.37 o 
  10   4   3      896.25      990.06     44.16 o 
  11   4   3      915.79      898.88     56.31 o 
  12   4   3       13.36      -20.13     27.10 o 
  13   4   3      471.31      528.08     41.95 o 
  14   4   3      447.70      454.78     51.78 o 
  15   4   3     1020.26     1213.68     81.56 o 
  16   4   3     2546.08     2494.93     90.34 o 
  17   4   3     1871.36     2057.58     93.76 o 
  18   4   3     2115.52     2122.65    110.27 o 
  19   4   3       53.27       20.11     70.41 o 
  20   4   3       98.97      -12.15     74.94 o 
  21   4   3     5796.00     5633.12    178.10 o 
  22   4   3      124.20      -12.77     86.13 o 
  23   4   3     2647.15     2625.83    141.57 o 
  24   4   3       36.74      -66.89     82.84 o 
  25   4   3      620.78      430.76    141.58 o 
  26   4   3       33.27     -143.09     95.39 o 
  27   4   3     3278.31     3422.11    133.68 o 
   1   5   3       73.16      121.47     23.36 o 
   2   5   3     3533.49     3411.82     55.20 o 
   3   5   3     2526.34     2718.86     49.30 o 
   4   5   3      724.41      913.14     35.06 o 
   5   5   3     1262.49     1367.28     51.38 o 
   6   5   3    10295.41     9930.10    120.13 o 
   7   5   3      471.98      524.82     38.94 o 
   8   5   3     5994.14     5567.29     82.91 o 
   9   5   3     1288.33     1442.62     49.12 o 
  10   5   3     9581.04     9080.64    149.45 o 
  11   5   3      355.92      392.07     42.89 o 
  12   5   3    17348.98    16086.54    329.90 o 
  13   5   3      757.88      863.79     99.86 o 
  14   5   3     5771.17     5823.49    151.12 o 
  15   5   3      286.40      370.39     65.37 o 
  16   5   3     2335.55     2384.28    111.03 o 
  17   5   3       30.89       17.52     65.24 o 
  18   5   3     2439.28     2605.28    123.68 o 
  19   5   3      959.68     1083.58    116.88 o 
  20   5   3      284.56      226.84     86.08 o 
  21   5   3      711.15      765.94    127.48 o 
  22   5   3      108.99       70.69     90.07 o 
  23   5   3      449.32      268.86    100.26 o 
  24   5   3        1.54     -137.71     91.81 o 
  25   5   3      117.31      -95.26    100.13 o 
  26   5   3     1441.88     1413.02    109.63 o 
   0   6   3       53.36      105.07     35.25 o 
   1   6   3     3531.63     3429.67     64.08 o 
   2   6   3      796.23      996.30     70.92 o 
   3   6   3      320.37      415.89     30.35 o 
   4   6   3      978.09     1051.79     41.36 o 
   5   6   3     1533.99     1638.71     45.03 o 
   6   6   3     1392.72     1501.82     48.18 o 
   7   6   3     1016.54     1016.81     49.57 o 
   8   6   3     1228.59     1186.02     45.85 o 
   9   6   3      342.63      361.44     35.15 o 
  10   6   3      737.73      727.71     53.71 o 
  11   6   3      432.66      464.59     51.06 o 
  12   6   3     3790.17     3365.27    117.88 o 
  13   6   3       89.90       78.65     45.98 o 
  14   6   3     2056.85     2161.23    136.14 o 
  15   6   3      237.77      174.60     84.61 o 
  16   6   3      527.54      426.13     78.13 o 
  17   6   3      114.88       64.37     71.92 o 
  18   6   3      165.58       96.90     75.79 o 
  19   6   3      171.73      133.82     82.17 o 
  20   6   3       54.83      -13.63     83.95 o 
  21   6   3       90.10        4.80     88.31 o 
  22   6   3      677.39      666.51    110.38 o 
  23   6   3       52.50       -8.41     90.16 o 
  24   6   3      196.35       42.82     99.83 o 
   1   7   3     1417.14     1619.76     55.32 o 
   2   7   3     1739.83     1866.35     58.03 o 
   3   7   3      366.08      488.56     46.87 o 
   4   7   3     3231.25     2946.99     65.37 o 
   5   7   3       28.10      129.42     53.81 o 
   6   7   3     4680.47     4404.25     80.72 o 
   7   7   3       37.66      194.59     53.60 o 
   8   7   3     2203.48     2281.60     79.26 o 
   9   7   3       22.06      123.55     46.34 o 
  10   7   3      454.93      553.17     63.22 o 
  11   7   3      122.08      189.18     56.76 o 
  12   7   3    13572.74    12411.47    247.63 o 
  13   7   3       51.59       73.98     50.33 o 
  14   7   3     2127.06     1976.54    143.50 o 
  15   7   3      229.09       53.97     73.31 o 
  16   7   3      832.66      843.50     95.00 o 
  17   7   3       86.67      -40.22     74.94 o 
  18   7   3     6476.42     6184.91    184.14 o 
  19   7   3      358.15      368.96    123.86 o 
  20   7   3       35.70       48.45     87.95 o 
  21   7   3      449.65      304.67     99.08 o 
  22   7   3       13.92      -99.51     91.96 o 
   0   8   3       32.89      157.19     61.24 o 
   1   8   3    14956.43    14442.89    183.89 o 
   2   8   3     2142.24     3784.94    240.95 o 
   3   8   3    13543.20    13399.70    210.22 o 
   4   8   3     2853.97     3335.65    185.86 o 
   5   8   3     3235.29     3384.09     83.73 o 
   6   8   3      720.66      914.69     62.41 o 
   7   8   3     5782.59     5643.45    151.19 o 
   8   8   3      731.29     1049.69     95.64 o 
   9   8   3     4795.91     4307.93    138.64 o 
  10   8   3        1.01      130.83     97.89 o 
  11   8   3        3.68       45.08     68.13 o 
  12   8   3        0.61      114.56     72.67 o 
  13   8   3      976.89      830.86     92.99 o 
  14   8   3       47.72       -8.78     75.69 o 
  15   8   3      657.25      416.83     88.41 o 
  16   8   3     1228.67     1294.88    111.17 o 
  17   8   3     1026.62     1239.80    118.02 o 
  18   8   3     1990.13     1923.00    135.96 o 
  19   8   3       55.11       47.09     92.59 o 
  20   8   3      401.11      302.64    101.51 o 
   1   9   3      148.90       93.60     51.13 o 
   2   9   3       13.69        0.58     54.20 o 
   3   9   3      354.78      312.45     77.03 o 
   4   9   3      287.97      236.24     77.28 o 
   5   9   3        3.48        3.31     71.73 o 
   6   9   3        3.72      -42.94     62.72 o 
   7   9   3       11.06       24.42     67.74 o 
   8   9   3      526.93      481.56     79.89 o 
   9   9   3      220.38      199.79     76.53 o 
  10   9   3      498.75      570.23     87.65 o 
  11   9   3      936.28      878.41     96.37 o 
  12   9   3     1080.37     1143.09    105.87 o 
  13   9   3       21.43       11.94     81.20 o 
  14   9   3     1500.56     1530.18    118.93 o 
  15   9   3       10.67       70.59     86.95 o 
  16   9   3      149.81       64.08     90.60 o 
   1  10   3      719.58     1039.89    168.98 o 
   2  10   3       36.80      161.44    129.02 o 
   3  10   3      203.95       10.97    128.04 o 
   4  10   3      988.07      952.93    123.10 o 
   5  10   3        7.72      173.99     85.15 o 
   6  10   3      482.62      377.69     92.31 o 
   7  10   3      436.56      552.93     99.86 o 
   8  10   3       75.89        2.02     87.66 o 
   9  10   3       14.79       49.32     79.28 o 
  10  10   3       97.73      153.72     83.71 o 
  11  10   3     1006.89      972.08    106.30 o 
   0   0   4       65.09       88.13     22.53 o 
   1   0   4      966.03     1043.47     31.24 o 
   2   0   4    14656.86    14421.24    211.78 o 
   3   0   4    21001.34    21337.94    279.29 o 
   4   0   4      472.97      388.98     29.10 o 
   5   0   4      792.45      831.66     38.27 o 
   6   0   4      100.52       83.46     21.42 o 
   7   0   4     8301.32     8352.17    130.36 o 
   8   0   4     7597.24     7141.10    118.19 o 
   9   0   4    14904.87    14818.41    191.51 o 
  10   0   4     6095.34     5973.14     95.08 o 
  11   0   4      113.35      166.62     25.98 o 
  12   0   4     2457.61     2210.66     57.51 o 
  13   0   4     5107.49     5206.42     93.48 o 
  14   0   4      171.53      113.04     30.27 o 
  15   0   4       91.06       48.72     50.71 o 
  16   0   4     9296.06     8936.48    166.83 o 
  17   0   4       27.73        0.69     42.52 o 
  18   0   4    16079.69    16096.36    265.45 o 
  19   0   4     6004.59     6354.24    150.05 o 
  20   0   4    11254.55    12058.34    282.43 o 
  21   0   4      130.70      354.09     87.93 o 
  22   0   4    19369.01    19842.96    413.57 o 
  23   0   4        2.05      150.74     93.38 o 
  24   0   4    10832.53    11308.08    290.78 o 
  25   0   4      868.94     1078.50    125.62 o 
  26   0   4    10616.52    12275.93    318.93 o 
  27   0   4      361.93      891.13    132.30 o 
  28   0   4    10739.67    12422.14    426.63 o 
  29   0   4      934.57     1510.71    208.99 o 
   1   1   4        8.21       14.38     12.91 o 
   2   1   4      712.11      851.22     23.94 o 
   3   1   4       93.49      134.60     13.51 o 
   4   1   4      221.65      273.04     16.76 o 
   5   1   4      496.70      506.80     20.21 o 
   6   1   4      277.29      453.70     29.11 o 
   7   1   4     8561.87     8232.76     86.02 o 
   8   1   4      355.90      451.79     20.88 o 
   9   1   4     5931.99     5553.47     70.63 o 
  10   1   4       35.60       13.54     16.33 o 
  11   1   4     5359.26     4710.95     60.42 o 
  12   1   4      242.65      275.30     19.84 o 
  13   1   4     8546.04     8088.20     92.05 o 
  14   1   4      283.67      324.79     25.63 o 
  15   1   4     5501.16     5162.42     79.74 o 
  16   1   4      295.15      293.51     30.97 o 
  17   1   4     8546.39     8230.91    204.55 o 
  18   1   4       42.63       55.27     41.23 o 
  19   1   4     4971.28     5016.76    150.08 o 
  20   1   4        1.12       -2.74     44.28 o 
  21   1   4      447.85      482.82     56.34 o 
  22   1   4      255.77      168.59     59.29 o 
  23   1   4      503.39      556.17     75.36 o 
  24   1   4       88.68      -37.72     66.36 o 
  25   1   4      226.98      207.48     76.23 o 
  26   1   4      353.19      350.52     95.12 o 
  27   1   4        0.88     -135.57     91.05 o 
  28   1   4       48.66      -83.96     95.43 o 
  29   1   4       63.55      -64.23     99.12 o 
   0   2   4    10228.28    10979.04    198.83 o 
   1   2   4     2707.24     2897.17     49.53 o 
   2   2   4    24597.35    25444.70    243.11 o 
   3   2   4      304.86      340.35     19.11 o 
   4   2   4     2160.15     2138.07     36.98 o 
   5   2   4     3175.22     3418.27     46.53 o 
   6   2   4       15.15       50.24     15.29 o 
   7   2   4      539.29      619.42     24.24 o 
   8   2   4      596.49      550.03     26.25 o 
   9   2   4     4254.10     4445.44     63.95 o 
  10   2   4      430.55      469.19     25.99 o 
  11   2   4     1317.58     1353.45     41.17 o 
  12   2   4      334.61      292.85     29.87 o 
  13   2   4        1.29      -35.48     23.66 o 
  14   2   4     1271.59     1354.73     44.99 o 
  15   2   4        9.91      -28.48     27.61 o 
  16   2   4     1176.28     1254.94     52.33 o 
  17   2   4     3055.58     2824.56     71.01 o 
  18   2   4      826.23      856.74     51.22 o 
  19   2   4       19.61      -31.55     38.90 o 
  20   2   4       22.83      -58.71     40.40 o 
  21   2   4       89.85      -36.08     49.66 o 
  22   2   4     1525.57     1815.90     80.66 o 
  23   2   4       76.49        4.24     54.52 o 
  24   2   4     2190.44     2183.67    111.59 o 
  25   2   4     1020.01     1208.06    237.23 o 
  26   2   4      601.29      630.24    103.85 o 
  27   2   4       28.60     -115.03     92.64 o 
  28   2   4      672.55      627.66    110.67 o 
   1   3   4     3106.24     2942.11     55.70 o 
   2   3   4    16292.55    17189.08    165.24 o 
   3   3   4     2649.15     2614.88     44.66 o 
   4   3   4        1.91      -10.83     15.55 o 
   5   3   4     8009.36     8064.05     88.08 o 
   6   3   4     2544.19     2714.73     43.33 o 
   7   3   4    25678.25    24574.70    263.92 o 
   8   3   4      689.09      744.57     41.51 o 
   9   3   4    13551.91    12839.81    154.53 o 
  10   3   4     3795.88     3878.59     70.65 o 
  11   3   4    30855.97    29732.93    318.15 o 
  12   3   4      332.78      386.65     34.36 o 
  13   3   4    45527.71    44869.51    494.70 o 
  14   3   4     1894.03     2199.86     68.88 o 
  15   3   4    13725.40    13652.86    163.16 o 
  16   3   4     3914.03     3933.06     84.50 o 
  17   3   4     6173.62     6066.28    121.98 o 
  18   3   4      740.45      791.50     58.58 o 
  19   3   4     3915.89     3844.47    108.30 o 
  20   3   4      245.52      206.38     53.93 o 
  21   3   4     2635.38     2752.82     91.34 o 
  22   3   4       21.30      -81.63     60.05 o 
  23   3   4     3403.48     3692.80    119.78 o 
  24   3   4      388.32      337.69     92.30 o 
  25   3   4       34.89      -25.92     71.12 o 
  26   3   4     1476.26     1752.66    121.10 o 
  27   3   4      168.52      -30.01    107.93 o 
  28   3   4       99.13      -69.97    162.15 o 
   0   4   4     3211.16     3130.41     76.43 o 
   1   4   4        8.96       40.88     18.11 o 
   2   4   4     7637.64     7798.73     95.59 o 
   3   4   4     2883.77     2792.66     54.42 o 
   4   4   4     8247.68     8731.86     97.14 o 
   5   4   4     1234.86     1554.84     36.59 o 
   6   4   4     2533.56     2735.60     57.78 o 
   7   4   4     2584.79     2549.26     83.35 o 
   8   4   4      405.66      518.54     30.93 o 
   9   4   4     7179.32     7428.10     97.73 o 
  10   4   4       41.53       21.08     27.47 o 
  11   4   4       13.05      -34.01     27.87 o 
  12   4   4     1831.94     1773.99     57.56 o 
  13   4   4      249.17      175.72     38.86 o 
  14   4   4     3151.21     2998.84     78.63 o 
  15   4   4      155.89      130.01     34.00 o 
  16   4   4    11556.82    11215.26    218.58 o 
  17   4   4      232.31      217.76     51.85 o 
  18   4   4      473.40      541.17     59.93 o 
  19   4   4      615.28      628.98     75.58 o 
  20   4   4     1235.68     1288.96     90.97 o 
  21   4   4       65.20       19.18     69.89 o 
  22   4   4     7344.57     7339.42    205.73 o 
  23   4   4       12.19      -31.85     68.74 o 
  24   4   4     4140.97     4533.61    145.78 o 
  25   4   4      388.00      493.06     88.98 o 
  26   4   4     4231.34     4550.26    150.55 o 
  27   4   4       49.27      -11.69     83.15 o 
   1   5   4      316.56      279.20     25.31 o 
   2   5   4       14.59       20.56     23.09 o 
   3   5   4      128.05      165.90     31.99 o 
   4   5   4     1346.77     1416.27     38.99 o 
   5   5   4       13.15       19.33     20.17 o 
   6   5   4      673.93      699.47     33.80 o 
   7   5   4     1276.85     1278.08     43.54 o 
   8   5   4      195.74      173.80     29.14 o 
   9   5   4      160.53      144.26     29.10 o 
  10   5   4      814.32      832.43     39.84 o 
  11   5   4      847.59      881.21     50.37 o 
  12   5   4      613.93      639.07     47.75 o 
  13   5   4      654.34      642.82     54.21 o 
  14   5   4       27.27        7.43     43.57 o 
  15   5   4      138.80       82.70     53.19 o 
  16   5   4        0.63      -57.18     58.16 o 
  17   5   4     1410.51     1440.67    100.08 o 
  18   5   4     1363.70     1305.44     91.22 o 
  19   5   4     1311.25     1383.38     96.69 o 
  20   5   4      159.92      145.37     72.27 o 
  21   5   4      676.61      677.50     89.40 o 
  22   5   4      116.23      -54.19     77.50 o 
  23   5   4       74.42      -36.03     87.45 o 
  24   5   4       75.64       16.12     84.78 o 
  25   5   4       35.15      -15.72     87.09 o 
   0   6   4     4006.69     4096.69    112.54 o 
   1   6   4       17.86      101.63     25.23 o 
   2   6   4     5876.95     5749.37     90.71 o 
   3   6   4     2689.08     2899.05     80.14 o 
   4   6   4     4858.53     4874.14     77.01 o 
   5   6   4        7.79       79.17     34.01 o 
   6   6   4      265.74      336.46     34.23 o 
   7   6   4      748.94      822.29     42.08 o 
   8   6   4     1820.06     1931.57     55.92 o 
   9   6   4     1320.30     1333.24     49.57 o 
  10   6   4      106.14      109.82     32.83 o 
  11   6   4       10.01       -7.96     42.60 o 
  12   6   4     2521.97     2353.36     82.13 o 
  13   6   4     1131.06     1092.87     66.41 o 
  14   6   4       15.26       16.98     54.87 o 
  15   6   4        1.24      -82.29     54.86 o 
  16   6   4     2915.47     2883.84    110.26 o 
  17   6   4       67.09       10.73     71.89 o 
  18   6   4     2716.36     2542.41    129.56 o 
  19   6   4      764.65      816.31     98.40 o 
  20   6   4     7130.22     7005.16    196.46 o 
  21   6   4       20.28       70.75     88.52 o 
  22   6   4     8835.31     8444.53    225.28 o 
  23   6   4       38.04        4.46     92.96 o 
  24   6   4     1612.50     1622.58    207.95 o 
   1   7   4     1766.57     1696.77     62.95 o 
   2   7   4       10.32       44.42     32.41 o 
   3   7   4     1616.26     1595.51     56.76 o 
   4   7   4       88.02       82.96     38.74 o 
   5   7   4      204.53      142.71     40.29 o 
   6   7   4        2.39       78.18     34.07 o 
   7   7   4     4971.11     4786.99     92.05 o 
   8   7   4      104.72      250.01     45.63 o 
   9   7   4     8886.33     8259.33    162.12 o 
  10   7   4        5.30      113.03     59.83 o 
  11   7   4     5341.82     4871.61    127.24 o 
  12   7   4       99.36      163.96     68.15 o 
  13   7   4     2842.84     2721.82    122.84 o 
  14   7   4        1.60      -26.84     71.89 o 
  15   7   4     4484.35     3976.96    143.89 o 
  16   7   4        0.65      125.61     77.75 o 
  17   7   4     6360.04     6077.11    180.45 o 
  18   7   4      134.88      232.05     86.70 o 
  19   7   4     1356.94     1335.50    115.99 o 
  20   7   4        0.14      -40.25     86.61 o 
  21   7   4      613.45      472.39    104.10 o 
  22   7   4        9.02      -86.84     93.10 o 
   0   8   4     3012.51     3025.82    113.81 o 
   1   8   4     1421.53     1540.46     88.06 o 
   2   8   4      848.46     1006.89     74.24 o 
   3   8   4      100.42      103.34     45.60 o 
   4   8   4      494.93      449.60     57.79 o 
   5   8   4      452.36      543.10     52.97 o 
   6   8   4      324.55      354.21     67.93 o 
   7   8   4       34.71       65.54     55.65 o 
   8   8   4      826.09      870.17     74.07 o 
   9   8   4      126.95      190.69     61.43 o 
  10   8   4      145.57      237.10     73.70 o 
  11   8   4      508.57      558.32     83.39 o 
  12   8   4       43.15      -11.21     71.92 o 
  13   8   4        9.52      -28.47     73.64 o 
  14   8   4     1390.29     1243.57    106.93 o 
  15   8   4       27.62      -53.65     77.76 o 
  16   8   4       15.24       29.87     84.74 o 
  17   8   4      811.76      636.35    101.91 o 
  18   8   4      130.14       96.08     93.17 o 
  19   8   4      119.66       44.86     94.47 o 
   1   9   4      606.46      755.54     73.80 o 
   2   9   4     1475.04     1541.56     78.63 o 
   3   9   4      103.28      251.31     59.19 o 
   4   9   4      228.90      204.75     68.39 o 
   5   9   4      326.96      452.63    129.61 o 
   6   9   4      737.40      704.81     81.95 o 
   7   9   4     2228.23     2703.58    141.51 o 
   8   9   4       33.04       90.03     84.17 o 
   9   9   4      621.28      649.26     88.56 o 
  10   9   4      318.10      320.64     82.67 o 
  11   9   4     5742.97     5440.86    168.44 o 
  12   9   4      191.14      413.63    101.99 o 
  13   9   4     6962.40     6301.20    186.87 o 
  14   9   4      786.08      712.38    169.95 o 
  15   9   4      911.19      877.38    184.34 o 
  16   9   4       38.23       27.96     91.04 o 
   1  10   4      391.08      377.41    145.73 o 
   2  10   4      936.89      868.95    167.67 o 
   3  10   4       11.12      151.78    138.03 o 
   4  10   4       16.42      -33.50     97.42 o 
   5  10   4       78.68      -89.61     77.24 o 
   6  10   4        9.93      -40.97     81.31 o 
   7  10   4      705.84      753.98    108.92 o 
   8  10   4       48.85       56.54     90.48 o 
   9  10   4      765.00      663.95    108.81 o 
  10  10   4      143.51      113.85     94.74 o 
   1   1   5     1352.61     1341.90     31.25 o 
   2   1   5     3724.95     3871.56     51.97 o 
   3   1   5      198.16      268.49     18.37 o 
   4   1   5     5298.19     5189.03     64.06 o 
   5   1   5       56.79      103.99     16.55 o 
   6   1   5      301.36      166.47     18.47 o 
   7   1   5     6155.07     6554.50     78.56 o 
   8   1   5    10002.56     9685.41    106.86 o 
   9   1   5     1637.95     1717.11     38.98 o 
  10   1   5    14667.77    13953.42    131.85 o 
  11   1   5       24.54        1.95     18.33 o 
  12   1   5     6476.46     5843.23     75.18 o 
  13   1   5      996.50      994.33     33.32 o 
  14   1   5    11865.94    11323.40    120.10 o 
  15   1   5     5627.33     5623.06     83.28 o 
  16   1   5     9854.42     9671.38    120.21 o 
  17   1   5      289.85      337.21     44.89 o 
  18   1   5      788.88      781.62     57.43 o 
  19   1   5      196.60      214.32     47.47 o 
  20   1   5      139.58       52.02     45.80 o 
  21   1   5        1.36      -75.68     50.45 o 
  22   1   5      205.97      134.88     69.79 o 
  23   1   5      917.25      791.20     87.34 o 
  24   1   5      275.10      226.51     74.67 o 
  25   1   5      390.61      248.47    107.70 o 
  26   1   5      365.08      297.68     82.79 o 
  27   1   5      369.99      458.63    101.56 o 
  28   1   5     1618.65     1988.12    132.51 o 
   0   2   5     1306.95     1533.79     92.10 o 
   1   2   5    43502.98    43597.23    404.47 o 
   2   2   5     5302.68     5588.12     66.94 o 
   3   2   5    44667.39    44931.56    388.27 o 
   4   2   5      156.62      384.08     24.92 o 
   5   2   5    60451.33    59981.82    511.75 o 
   6   2   5     1460.71     1653.28     42.42 o 
   7   2   5    17665.07    16830.67    172.80 o 
   8   2   5    12223.52    12363.38    127.10 o 
   9   2   5    10462.62     9916.09    107.94 o 
  10   2   5        9.20       12.51     16.19 o 
  11   2   5    13635.95    13304.60    155.02 o 
  12   2   5      464.31      456.59     24.46 o 
  13   2   5       62.15       66.81     19.15 o 
  14   2   5     2894.35     2945.03     70.79 o 
  15   2   5       66.30       24.02     27.03 o 
  16   2   5     6681.69     6469.72    108.17 o 
  17   2   5     1247.55     1360.41     52.09 o 
  18   2   5      121.93      124.12     41.30 o 
  19   2   5      851.81      857.40     68.50 o 
  20   2   5     1095.73     1161.30     61.51 o 
  21   2   5     1977.72     1993.03     81.91 o 
  22   2   5      426.96      378.75     59.91 o 
  23   2   5     3237.41     3324.15    111.48 o 
  24   2   5      300.51      276.65     83.08 o 
  25   2   5     3851.49     4239.77    170.19 o 
  26   2   5       22.07      -78.30     95.73 o 
  27   2   5      874.54      854.25    112.86 o 
  28   2   5       12.96     -131.49    106.38 o 
   1   3   5     2203.97     2214.22     49.97 o 
   2   3   5      387.39      483.48     26.36 o 
   3   3   5     1138.28     1367.27     45.95 o 
   4   3   5       22.48       -0.11     18.90 o 
   5   3   5     2598.60     3038.00     51.67 o 
   6   3   5      114.24       79.39     19.22 o 
   7   3   5      140.26      136.60     19.26 o 
   8   3   5     1039.64     1206.25     34.94 o 
   9   3   5       13.00      -22.58     23.60 o 
  10   3   5      268.65      276.01     31.60 o 
  11   3   5      560.54      705.22     45.47 o 
  12   3   5       51.79       64.96     29.73 o 
  13   3   5      119.26       97.40     32.92 o 
  14   3   5      831.88      847.99     45.06 o 
  15   3   5       52.61       18.72     31.73 o 
  16   3   5      495.30      571.40     44.81 o 
  17   3   5     1458.96     1577.65     59.09 o 
  18   3   5       17.28      -56.49     39.43 o 
  19   3   5      341.97      253.46     53.87 o 
  20   3   5       46.18        8.41     50.98 o 
  21   3   5      161.83       36.96     53.40 o 
  22   3   5       11.87      -91.15     60.77 o 
  23   3   5      264.10      126.32     70.79 o 
  24   3   5       43.19      -55.44     83.01 o 
  25   3   5        3.33      -87.00     78.41 o 
  26   3   5      298.15      117.35    109.30 o 
  27   3   5      218.60      231.01    182.10 o 
   0   4   5     8866.27    10099.05    167.73 o 
   1   4   5    39949.96    39681.57    404.14 o 
   2   4   5     2430.22     2854.32     92.16 o 
   3   4   5    21537.82    20899.98    224.75 o 
   4   4   5     2276.79     2594.75     94.43 o 
   5   4   5    12090.77    11274.79    126.73 o 
   6   4   5      302.23      377.50     41.53 o 
   7   4   5     3708.49     3621.31     55.47 o 
   8   4   5     8094.03     7612.07    135.76 o 
   9   4   5     2757.88     2670.01     62.59 o 
  10   4   5      562.34      716.26     40.78 o 
  11   4   5     2504.45     2535.05     66.36 o 
  12   4   5       44.50       40.69     32.61 o 
  13   4   5       18.14       11.91     33.32 o 
  14   4   5      555.62      645.08     54.93 o 
  15   4   5       37.33        1.03     37.42 o 
  16   4   5      305.64      358.09     53.47 o 
  17   4   5      244.76      165.83     46.61 o 
  18   4   5      697.39      644.09     85.38 o 
  19   4   5     1306.27     1324.70     90.21 o 
  20   4   5       85.68       46.17     62.56 o 
  21   4   5      396.78      451.90     93.59 o 
  22   4   5      948.98      802.45    127.70 o 
  23   4   5     1055.34     1168.65     98.45 o 
  24   4   5      638.45      637.05    151.23 o 
  25   4   5      943.82      833.80    101.00 o 
  26   4   5       95.37      -23.86     87.22 o 
   1   5   5     4603.86     4829.79     80.89 o 
   2   5   5     1140.78     1270.18     42.62 o 
   3   5   5       54.08       85.53     26.42 o 
   4   5   5     2014.28     1912.16     46.34 o 
   5   5   5       66.18      111.14     23.66 o 
   6   5   5     6577.84     6643.95     99.64 o 
   7   5   5     1123.84     1231.46     54.30 o 
   8   5   5     7882.09     7323.04    111.29 o 
   9   5   5      852.48     1059.53     47.96 o 
  10   5   5    12267.61    11744.95    144.04 o 
  11   5   5       43.66        4.98     35.91 o 
  12   5   5     8661.16     8731.32    131.12 o 
  13   5   5      514.43      494.50     45.70 o 
  14   5   5     6884.39     6742.36    130.86 o 
  15   5   5       83.19       94.33     50.00 o 
  16   5   5     1598.85     1706.49     79.57 o 
  17   5   5       52.06       39.75     69.69 o 
  18   5   5      756.48      753.02     90.12 o 
  19   5   5      325.73      186.46     80.24 o 
  20   5   5      969.53      967.39    105.40 o 
  21   5   5        0.72      -82.01     81.09 o 
  22   5   5      163.49       73.48     80.34 o 
  23   5   5      701.64      683.54     96.76 o 
  24   5   5       55.97      -70.80     82.90 o 
  25   5   5       56.89       33.55    100.06 o 
   0   6   5      991.25     1386.12    105.65 o 
   1   6   5     8760.24     8496.42    121.55 o 
   2   6   5      781.27     1144.84     95.18 o 
   3   6   5     9770.87     9302.04    126.43 o 
   4   6   5      394.57      648.48     69.98 o 
   5   6   5     3964.26     3939.18     84.68 o 
   6   6   5       17.99       79.01     51.20 o 
   7   6   5     3871.90     3477.20     84.36 o 
   8   6   5      134.60      189.99     37.14 o 
   9   6   5     3160.42     2794.16     77.20 o 
  10   6   5      612.75      732.75     48.45 o 
  11   6   5      222.79      224.15     40.17 o 
  12   6   5      305.95      275.76     64.38 o 
  13   6   5      194.82      109.44     57.23 o 
  14   6   5      287.70      159.25     61.54 o 
  15   6   5      843.87      681.62     73.96 o 
  16   6   5        1.24      -38.71     69.39 o 
  17   6   5       99.16       22.16     76.83 o 
  18   6   5       56.58       27.90     79.22 o 
  19   6   5      412.13      407.49     93.52 o 
  20   6   5      516.50      383.07     96.85 o 
  21   6   5      238.09       80.29     90.27 o 
  22   6   5        2.52      -26.21     93.07 o 
  23   6   5        3.20      -86.29     94.09 o 
   1   7   5     4398.13     4273.31     90.55 o 
   2   7   5     1514.52     1599.06     83.84 o 
   3   7   5      268.80      409.76     45.68 o 
   4   7   5     1277.70     1380.49     76.59 o 
   5   7   5        8.67       75.38     39.95 o 
   6   7   5      648.65      784.35     60.54 o 
   7   7   5     1403.33     1565.06     66.22 o 
   8   7   5      629.26      794.32     51.63 o 
   9   7   5     1109.72     1093.98     88.31 o 
  10   7   5     5708.76     5491.62    133.68 o 
  11   7   5       12.19      117.74     58.23 o 
  12   7   5     1221.95     1339.81     86.03 o 
  13   7   5       46.81       51.97     60.07 o 
  14   7   5     2107.25     2181.64    154.95 o 
  15   7   5     1190.67     1040.69     99.54 o 
  16   7   5     1756.82     1654.83    117.15 o 
  17   7   5      232.51      107.20     84.15 o 
  18   7   5      473.74      403.69     96.02 o 
  19   7   5        0.57      -22.47     86.23 o 
  20   7   5     2517.79     2520.57    164.75 o 
  21   7   5      526.69      431.51    106.88 o 
   1   8   5    15793.26    14938.27    228.28 o 
   2   8   5       17.01      394.69    121.20 o 
   3   8   5     4246.96     4174.73    117.59 o 
   4   8   5       62.84      547.67    110.88 o 
   5   8   5     6451.67     6177.17    133.46 o 
   6   8   5       12.78      570.69    166.81 o 
   7   8   5     5624.35     5454.71    149.72 o 
   8   8   5     1348.71     1734.38    100.83 o 
   9   8   5     2501.02     2507.06    117.53 o 
  10   8   5      159.33      274.00     65.93 o 
  11   8   5     2841.44     2642.78    110.94 o 
  12   8   5      379.70      489.03     75.27 o 
  13   8   5     1325.48     1433.14    108.50 o 
  14   8   5       45.03       78.85     79.68 o 
  15   8   5      120.90       43.43     83.13 o 
  16   8   5       72.06      -65.69     82.88 o 
  17   8   5      480.33      351.99     99.04 o 
  18   8   5       47.55       43.26     93.11 o 
   1   9   5        2.78      -51.11     57.23 o 
   2   9   5      182.68      198.75     58.39 o 
   3   9   5     1197.72     1086.59     69.66 o 
   4   9   5        3.59      104.33     66.26 o 
   5   9   5        7.05      -39.61     63.68 o 
   6   9   5       76.59      119.05     68.49 o 
   7   9   5      497.68      554.95     82.26 o 
   8   9   5      228.61      449.85     81.76 o 
   9   9   5       98.28      115.98     76.23 o 
  10   9   5      199.73      207.47     94.96 o 
  11   9   5       14.14        2.81     91.94 o 
  12   9   5      373.21      277.46    101.98 o 
  13   9   5        0.19      -46.69     81.26 o 
  14   9   5        5.67      -27.05     85.18 o 
  15   9   5       18.80      -23.41     86.74 o 
   0  10   5       71.45      462.57    108.49 o 
   1  10   5     1270.49     1164.74    131.32 o 
   2  10   5      115.03      237.96    167.01 o 
   3  10   5      185.42      256.59    107.43 o 
   4  10   5       15.09       67.96    109.22 o 
   5  10   5      346.41      280.78     94.63 o 
   6  10   5        8.50       43.02     87.34 o 
   7  10   5      215.61      113.04     92.58 o 
   8  10   5      648.87      600.80    107.39 o 
   9  10   5       17.70       -7.68     91.83 o 
   0   0   6    97825.70   102963.31   1505.02 o 
   1   0   6     1240.75     1371.88     41.59 o 
   2   0   6     1047.36      901.89     52.11 o 
   3   0   6     1478.56     1538.67     49.81 o 
   4   0   6    10181.81    10154.30    153.38 o 
   5   0   6    16121.41    17220.79    239.66 o 
   6   0   6    35004.94    35210.86    458.23 o 
   7   0   6      306.49      380.64     38.18 o 
   8   0   6      330.97      460.63     36.03 o 
   9   0   6       56.53       24.33     27.59 o 
  10   0   6     3928.25     3680.33     84.07 o 
  11   0   6      946.84     1037.00     50.83 o 
  12   0   6     2533.41     2371.14     71.49 o 
  13   0   6     3393.69     3488.52     89.34 o 
  14   0   6    12002.14    11211.68    188.50 o 
  15   0   6     6055.08     5728.31    178.90 o 
  16   0   6     1872.30     1910.95     76.55 o 
  17   0   6     8474.39     8194.56    225.51 o 
  18   0   6     3435.34     3465.04    128.56 o 
  19   0   6      364.36      296.44    104.21 o 
  20   0   6    16915.87    16861.91    595.43 o 
  21   0   6       99.19      228.51     91.00 o 
  22   0   6     3768.46     3660.69    165.17 o 
  23   0   6     3630.72     3863.48    174.16 o 
  24   0   6    13444.36    14492.31    347.18 o 
  25   0   6       91.01      182.35    144.44 o 
  26   0   6     8984.34    10635.24    299.48 o 
  27   0   6       38.64      280.67    120.38 o 
  28   0   6     2601.71     2896.27    185.51 o 
   1   1   6      795.46      993.86     30.37 o 
   2   1   6     1276.98     1287.91     33.09 o 
   3   1   6     7430.34     7677.70     88.40 o 
   4   1   6     2722.11     2979.14     47.85 o 
   5   1   6       87.56       10.19     16.91 o 
   6   1   6     3247.97     3475.57     53.40 o 
   7   1   6      397.38      612.00     26.90 o 
   8   1   6      112.66      109.00     20.09 o 
   9   1   6    11645.76    11271.92    124.33 o 
  10   1   6       43.32       80.64     21.56 o 
  11   1   6    10034.85     9723.24    107.71 o 
  12   1   6     2553.14     2423.16     48.42 o 
  13   1   6     5768.45     5721.29     77.60 o 
  14   1   6      349.36      327.13     35.12 o 
  15   1   6    16678.43    16317.36    162.43 o 
  16   1   6     1944.91     1970.99     54.67 o 
  17   1   6     7429.78     7459.70    114.00 o 
  18   1   6        8.89      -29.41     35.81 o 
  19   1   6     1381.77     1354.53     72.36 o 
  20   1   6      879.95      794.38     70.78 o 
  21   1   6     1106.34     1128.23     75.69 o 
  22   1   6      807.61      878.00     88.16 o 
  23   1   6       15.92      -67.24     71.68 o 
  24   1   6      495.55      484.23     89.18 o 
  25   1   6      230.67      168.64     78.70 o 
  26   1   6       81.86      -21.28     78.35 o 
  27   1   6      663.52      907.99    112.02 o 
  28   1   6        0.09       12.53     97.95 o 
   0   2   6    10174.58    10465.56    191.31 o 
   1   2   6     2128.53     2346.61     42.40 o 
   2   2   6       21.92       -8.59     17.04 o 
   3   2   6     1934.85     2175.76     39.39 o 
   4   2   6      471.35      421.91     22.25 o 
   5   2   6        3.76        0.31     18.15 o 
   6   2   6     1862.31     1623.72     42.77 o 
   7   2   6     1242.87     1379.79     37.55 o 
   8   2   6      252.29      209.89     23.05 o 
   9   2   6      127.01      101.67     22.67 o 
  10   2   6      288.44      302.39     23.76 o 
  11   2   6      113.18       88.90     23.90 o 
  12   2   6       89.73       63.33     20.89 o 
  13   2   6       97.50      114.45     31.27 o 
  14   2   6      726.93      829.94     41.66 o 
  15   2   6      102.93       81.99     32.25 o 
  16   2   6     2220.84     2165.51     63.34 o 
  17   2   6        0.18       -2.61     32.66 o 
  18   2   6     6208.24     6188.63    107.57 o 
  19   2   6     1411.33     1489.04     71.37 o 
  20   2   6      818.47      759.67     97.81 o 
  21   2   6      178.38       87.87     49.02 o 
  22   2   6      216.23      210.92     65.91 o 
  23   2   6       58.48       -3.39     63.34 o 
  24   2   6     2882.64     3150.89    143.52 o 
  25   2   6       35.39      -29.24     96.35 o 
  26   2   6      424.16      194.80    107.94 o 
  27   2   6      351.62      197.96    122.92 o 
   1   3   6      610.97      684.56     31.13 o 
   2   3   6       75.94       79.36     21.72 o 
   3   3   6     9153.63     9313.98    116.98 o 
   4   3   6      828.23      969.78     37.18 o 
   5   3   6    22271.93    22610.10    221.81 o 
   6   3   6      284.18      215.07     26.61 o 
   7   3   6     6477.87     6279.66     88.19 o 
   8   3   6      134.71      114.88     26.46 o 
   9   3   6    22092.28    21391.28    241.73 o 
  10   3   6       57.49       47.25     21.31 o 
  11   3   6    13485.26    12902.09    155.47 o 
  12   3   6      117.77      172.37     32.04 o 
  13   3   6    11539.43    11489.09    151.87 o 
  14   3   6       53.81       81.15     34.22 o 
  15   3   6    15969.49    15431.02    214.81 o 
  16   3   6      291.66      259.51     38.47 o 
  17   3   6     1472.44     1556.31     63.67 o 
  18   3   6     2282.34     2495.07     73.05 o 
  19   3   6     4112.28     4384.33    114.80 o 
  20   3   6     1577.87     1731.44     86.19 o 
  21   3   6     5250.28     5389.57    122.84 o 
  22   3   6      542.63      492.15     66.66 o 
  23   3   6       12.16      -98.36     65.57 o 
  24   3   6      507.01      392.03     95.22 o 
  25   3   6      322.43      134.41     95.68 o 
  26   3   6      124.36        2.17    172.27 o 
  27   3   6        2.26     -140.90    158.91 o 
   0   4   6      391.86      429.29     41.55 o 
   1   4   6     1251.54     1352.88     45.32 o 
   2   4   6      596.30      702.97     33.09 o 
   3   4   6     5119.17     5482.67     84.07 o 
   4   4   6     2550.72     2555.21     59.88 o 
   5   4   6     1040.03     1183.05     42.16 o 
   6   4   6     1589.98     1705.64     41.40 o 
   7   4   6      637.36      686.39     42.87 o 
   8   4   6      149.37      153.96     23.97 o 
   9   4   6       50.49       47.81     28.21 o 
  10   4   6      153.75      172.62     32.85 o 
  11   4   6     1679.84     1841.64     66.68 o 
  12   4   6      864.49      917.49     54.41 o 
  13   4   6       61.70       15.16     36.10 o 
  14   4   6     9129.27     9307.33    175.03 o 
  15   4   6      666.11      873.83     72.31 o 
  16   4   6     1296.38     1548.09     64.79 o 
  17   4   6     1688.84     1753.01     74.83 o 
  18   4   6     2612.02     2764.77     87.37 o 
  19   4   6      497.99      562.74     68.58 o 
  20   4   6     5086.96     5282.77    131.34 o 
  21   4   6     1453.31     1568.12    102.65 o 
  22   4   6     3953.47     4080.60    139.05 o 
  23   4   6      188.36      273.94     85.04 o 
  24   4   6     5957.19     5944.11    170.23 o 
  25   4   6      581.45      560.75     97.27 o 
  26   4   6      806.20      836.94    133.08 o 
   1   5   6     6474.95     6430.52     98.84 o 
   2   5   6     1181.35     1371.13     45.95 o 
   3   5   6      607.98      769.52     39.12 o 
   4   5   6      510.14      565.59     35.93 o 
   5   5   6     1334.95     1427.25     55.28 o 
   6   5   6        6.22       19.61     32.04 o 
   7   5   6      358.04      381.32     40.93 o 
   8   5   6      104.37      152.19     37.38 o 
   9   5   6     4273.13     3919.25    109.14 o 
  10   5   6      168.53      131.91     31.32 o 
  11   5   6     1297.54     1253.52     61.46 o 
  12   5   6      130.45      185.49     44.74 o 
  13   5   6       61.79       21.56     42.93 o 
  14   5   6       11.06      -47.55     43.29 o 
  15   5   6     1885.18     1775.48     90.55 o 
  16   5   6      286.69      152.15     62.15 o 
  17   5   6       21.67      -39.81     60.72 o 
  18   5   6       40.96       26.83     65.35 o 
  19   5   6      950.63      870.79     88.94 o 
  20   5   6        1.47       76.70     76.47 o 
  21   5   6      800.40      784.30     94.32 o 
  22   5   6        5.27      -86.11     84.31 o 
  23   5   6     1192.47     1055.75    105.43 o 
  24   5   6       49.69       41.04     88.17 o 
   0   6   6    29104.62    28027.27    407.22 o 
   1   6   6     1230.03     1800.13    106.11 o 
   2   6   6     5811.24     5730.47    127.67 o 
   3   6   6      256.37      363.59     46.37 o 
   4   6   6     2105.79     2413.75     70.18 o 
   5   6   6      562.75      711.12     58.98 o 
   6   6   6     5418.39     5563.67    110.27 o 
   7   6   6      625.94      745.13     51.57 o 
   8   6   6      132.15       42.26     36.44 o 
   9   6   6      728.51      595.89     48.69 o 
  10   6   6      243.01      217.79     43.93 o 
  11   6   6      287.84      270.21     43.82 o 
  12   6   6      327.06      269.04     60.33 o 
  13   6   6     1134.75     1006.42     77.70 o 
  14   6   6     1682.02     1599.13     91.03 o 
  15   6   6     1849.77     1856.18     97.05 o 
  16   6   6      128.13       77.43     66.04 o 
  17   6   6     1283.40     1292.03     93.03 o 
  18   6   6     4409.52     4580.25    184.22 o 
  19   6   6        2.76       24.88     85.22 o 
  20   6   6     5090.76     5171.00    289.04 o 
  21   6   6      549.23      565.96     95.37 o 
  22   6   6      482.13      491.10     97.43 o 
  23   6   6      464.94      452.63     97.80 o 
   1   7   6        1.85       -5.56     33.51 o 
   2   7   6     1218.59     1263.85     68.35 o 
   3   7   6      143.59      162.24     50.35 o 
   4   7   6      170.15      178.31     43.43 o 
   5   7   6      697.08      757.44     55.26 o 
   6   7   6      291.07      327.39     48.52 o 
   7   7   6     1990.08     1929.29     91.67 o 
   8   7   6        3.51      108.97     51.96 o 
   9   7   6     7129.82     6824.15    126.50 o 
  10   7   6        9.15      173.12     92.47 o 
  11   7   6     8159.20     7169.62    177.31 o 
  12   7   6     1573.28     1528.71    113.49 o 
  13   7   6     2890.11     2758.00    110.15 o 
  14   7   6      344.15      379.18     82.07 o 
  15   7   6     3334.01     3212.34    120.96 o 
  16   7   6        7.44       60.54     98.15 o 
  17   7   6     3882.18     3671.58    152.15 o 
  18   7   6       79.56       61.78     88.02 o 
  19   7   6     2255.34     2297.88    142.76 o 
  20   7   6      465.66      354.51    103.83 o 
   0   8   6      109.25      146.80    110.60 o 
   1   8   6        5.30       75.88     52.21 o 
   2   8   6      111.26       22.32     39.68 o 
   3   8   6      119.22      158.05     48.06 o 
   4   8   6     1275.86     1283.83     92.24 o 
   5   8   6     1404.18     1454.12     71.46 o 
   6   8   6     1253.33     1223.60     78.80 o 
   7   8   6      114.67      234.65     68.71 o 
   8   8   6        0.86       23.63     66.46 o 
   9   8   6      292.08      266.16     74.01 o 
  10   8   6     1221.70     1263.59     97.88 o 
  11   8   6       19.39       10.50     71.27 o 
  12   8   6     1180.25      974.05     96.91 o 
  13   8   6       89.66       46.04     75.65 o 
  14   8   6       95.67      109.57     72.32 o 
  15   8   6      687.93      611.57     99.50 o 
  16   8   6       92.66      -43.25     84.52 o 
  17   8   6       69.88       54.18     92.37 o 
  18   8   6        0.37      -15.23     93.23 o 
   1   9   6      404.60      386.44     70.18 o 
   2   9   6      874.81      896.82     74.50 o 
   3   9   6      576.59      725.60     72.18 o 
   4   9   6       16.23      109.67     67.98 o 
   5   9   6     2318.16     2247.72    113.94 o 
   6   9   6      107.44      265.70     74.75 o 
   7   9   6      697.77      778.21     89.15 o 
   8   9   6      575.38      845.52     92.85 o 
   9   9   6     6025.24     5472.50    164.48 o 
  10   9   6       34.15      221.91    103.30 o 
  11   9   6     1705.53     1878.72    119.66 o 
  12   9   6      154.78      252.85    100.13 o 
  13   9   6      519.31      720.87    118.65 o 
  14   9   6      226.34      261.91    109.19 o 
   0  10   6      996.55     1303.18    137.48 o 
   1  10   6      465.11      549.13    119.86 o 
   2  10   6      982.38     1290.93    140.47 o 
   3  10   6        6.27       37.16    141.22 o 
   4  10   6      765.20      993.92    115.52 o 
   5  10   6      765.56      861.18    118.66 o 
   6  10   6      115.39      239.28     96.91 o 
   7  10   6       45.05      147.15     93.98 o 
   1   1   7        1.69      -12.05     15.70 o 
   2   1   7     2410.66     2643.77     46.62 o 
   3   1   7     4029.31     4469.59     62.74 o 
   4   1   7     4092.13     3879.46     54.91 o 
   5   1   7     1205.75     1224.89     35.54 o 
   6   1   7     8248.74     8316.69     97.92 o 
   7   1   7      967.38     1109.68     42.33 o 
   8   1   7     5810.56     5689.96     77.04 o 
   9   1   7      282.25      283.74     26.46 o 
  10   1   7    27258.07    26467.25    260.15 o 
  11   1   7        7.51        5.46     22.54 o 
  12   1   7     4755.24     4564.65     68.85 o 
  13   1   7     1165.37     1317.35     42.24 o 
  14   1   7     6561.96     6538.80     88.45 o 
  15   1   7       53.68       99.07     27.80 o 
  16   1   7    11057.87    10661.13    150.32 o 
  17   1   7      903.10      993.82     61.55 o 
  18   1   7     1358.70     1639.99     63.04 o 
  19   1   7      144.98      183.64     44.51 o 
  20   1   7     3990.39     3784.27    114.15 o 
  21   1   7      704.91      655.04     72.02 o 
  22   1   7      159.99      147.38     66.40 o 
  23   1   7      605.74      705.44    111.95 o 
  24   1   7        0.23      -93.99     77.74 o 
  25   1   7       89.91       19.83     79.53 o 
  26   1   7       45.21       61.41     81.78 o 
  27   1   7      278.88      267.02     88.48 o 
   0   2   7    21892.74    21940.64    273.14 o 
   1   2   7    29722.88    30414.21    291.35 o 
   2   2   7     4277.98     4652.66     63.63 o 
   3   2   7     5714.72     5517.42     74.24 o 
   4   2   7     4328.89     4035.36     61.45 o 
   5   2   7    16982.88    16193.43    168.34 o 
   6   2   7    13277.14    12937.86    150.89 o 
   7   2   7     7468.68     7758.72     96.05 o 
   8   2   7     3637.58     3612.21     60.54 o 
   9   2   7     1229.95     1378.90     41.45 o 
  10   2   7    11987.19    11451.90    157.94 o 
  11   2   7     2697.25     2600.94     62.11 o 
  12   2   7     4090.49     4009.57     72.94 o 
  13   2   7     1383.67     1388.21     55.00 o 
  14   2   7      102.99        6.34     32.58 o 
  15   2   7     1031.71     1027.23     50.90 o 
  16   2   7     2852.92     2949.59     73.72 o 
  17   2   7      580.73      671.84     46.81 o 
  18   2   7      400.87      409.34     44.76 o 
  19   2   7     8369.55     8197.29    127.36 o 
  20   2   7      415.60      501.25     48.55 o 
  21   2   7     3234.40     3125.92    113.85 o 
  22   2   7     2276.90     2721.22    106.07 o 
  23   2   7     3307.65     3522.49    135.19 o 
  24   2   7        0.25      -57.37    115.37 o 
  25   2   7     4616.71     4732.63    186.25 o 
  26   2   7     1429.27     1799.26    220.32 o 
  27   2   7     1019.91     1222.59    288.05 o 
   1   3   7     1241.48     1342.77     40.98 o 
   2   3   7      109.77      125.39     22.50 o 
   3   3   7       30.96      -20.17     20.63 o 
   4   3   7      610.56      721.00     28.93 o 
   5   3   7       32.94        4.27     19.18 o 
   6   3   7       11.77       -0.41     19.43 o 
   7   3   7      267.51      308.72     23.95 o 
   8   3   7      774.18      880.84     38.85 o 
   9   3   7       14.47        0.77     22.62 o 
  10   3   7       13.25       19.63     23.19 o 
  11   3   7      153.43      118.10     32.78 o 
  12   3   7     1645.08     1947.75     61.97 o 
  13   3   7      358.65      345.45     41.11 o 
  14   3   7       23.67      -30.43     37.25 o 
  15   3   7      606.53      577.83     46.57 o 
  16   3   7      338.42      319.23     41.58 o 
  17   3   7      406.53      309.11     42.89 o 
  18   3   7     1213.02     1311.78     69.04 o 
  19   3   7        9.99      -25.00     43.37 o 
  20   3   7       21.11      -75.01     50.00 o 
  21   3   7      367.82      246.57     78.02 o 
  22   3   7        3.03      -93.70     62.47 o 
  23   3   7       19.07      -22.70     72.98 o 
  24   3   7       78.08       -8.43    124.36 o 
  25   3   7      115.12     -151.80    125.08 o 
  26   3   7        5.84     -180.72    120.48 o 
   0   4   7     1341.47     1473.72    100.30 o 
   1   4   7     8880.68     8669.22    118.72 o 
   2   4   7     1271.32     1521.78     51.84 o 
   3   4   7     5489.98     5426.15    101.11 o 
   4   4   7       10.22       97.00     27.01 o 
   5   4   7    11908.76    11684.06    153.63 o 
   6   4   7     5620.24     5539.64     86.01 o 
   7   4   7     2385.33     2369.03     56.73 o 
   8   4   7      326.57      334.71     39.32 o 
   9   4   7      276.04      305.55     45.72 o 
  10   4   7     3222.95     3024.08     79.92 o 
  11   4   7     2388.15     2571.55     77.41 o 
  12   4   7     2551.75     2424.84     81.35 o 
  13   4   7      424.75      450.56     50.72 o 
  14   4   7      419.33      340.62     53.86 o 
  15   4   7     1247.73     1247.09     74.86 o 
  16   4   7      507.11      599.08     54.69 o 
  17   4   7       41.90      -40.63     46.29 o 
  18   4   7       13.43      -12.36     56.35 o 
  19   4   7     3515.11     3352.10     97.88 o 
  20   4   7      283.28      141.07     66.69 o 
  21   4   7     2140.11     2155.13    134.53 o 
  22   4   7      673.98      645.75    102.16 o 
  23   4   7     1429.34     1347.05    108.59 o 
  24   4   7      246.63      234.51    146.92 o 
  25   4   7     3157.15     3324.60    160.65 o 
   1   5   7      789.51      780.59     39.36 o 
   2   5   7       30.29       19.34     28.38 o 
   3   5   7      360.34      431.32     46.49 o 
   4   5   7     9138.17     8951.56    123.52 o 
   5   5   7     1269.18     1458.07     70.89 o 
   6   5   7     1875.38     2047.46     66.69 o 
   7   5   7     2623.58     2726.65    101.25 o 
   8   5   7     7675.61     7652.54    161.78 o 
   9   5   7      175.49      200.80     58.54 o 
  10   5   7    11320.11    10568.67    181.37 o 
  11   5   7       50.33      128.25     52.11 o 
  12   5   7     6460.81     5876.13    151.09 o 
  13   5   7      820.96     1009.95    102.59 o 
  14   5   7     8274.19     8279.59    147.06 o 
  15   5   7       47.46      125.20     60.56 o 
  16   5   7     5503.51     5301.44    126.41 o 
  17   5   7      930.14     1078.95     77.90 o 
  18   5   7     2976.96     3204.30    109.83 o 
  19   5   7       81.50      105.50     59.63 o 
  20   5   7     2249.32     2417.64    121.15 o 
  21   5   7      242.85      143.06     84.17 o 
  22   5   7      562.17      522.07     94.06 o 
  23   5   7      699.37      611.13    100.21 o 
  24   5   7      113.30      -23.49     88.86 o 
   0   6   7     3140.07     3272.53     99.07 o 
   1   6   7     3831.12     3677.41     73.48 o 
   2   6   7       77.35      203.75     36.95 o 
   3   6   7       43.39        3.39     36.99 o 
   4   6   7       18.36       42.58     38.58 o 
   5   6   7      961.02     1092.93     58.64 o 
   6   6   7     1869.57     2078.76     71.37 o 
   7   6   7     1504.41     1675.04     67.85 o 
   8   6   7     1743.86     1666.14     67.84 o 
   9   6   7      317.73      309.13     48.14 o 
  10   6   7     1508.04     1371.74     74.84 o 
  11   6   7        1.30      -15.81     47.60 o 
  12   6   7     1015.82     1023.72     76.33 o 
  13   6   7        7.13        0.30     64.87 o 
  14   6   7     1068.76     1009.45     93.51 o 
  15   6   7      269.36      247.10     69.32 o 
  16   6   7      222.99      108.52     68.37 o 
  17   6   7       19.03      -57.09     66.55 o 
  18   6   7      108.40       65.04     73.36 o 
  19   6   7      432.83      368.24     97.39 o 
  20   6   7      332.77      199.82     94.92 o 
  21   6   7      114.74     -114.07     97.01 o 
  22   6   7        4.75     -135.71     90.47 o 
   1   7   7       36.44        5.75     40.32 o 
   2   7   7       97.95       94.18     37.45 o 
   3   7   7      812.68      954.98     59.92 o 
   4   7   7     3819.29     3784.36    101.33 o 
   5   7   7      665.39      831.92     59.11 o 
   6   7   7      587.17      545.13     54.47 o 
   7   7   7        4.76       91.75     46.42 o 
   8   7   7     2395.39     2422.20     81.12 o 
   9   7   7     1651.34     1635.73     82.92 o 
  10   7   7     2028.14     2260.70    113.18 o 
  11   7   7      120.29      118.32    123.13 o 
  12   7   7      507.76      582.57     82.86 o 
  13   7   7      496.06      515.76     84.36 o 
  14   7   7     3671.43     3225.18    133.18 o 
  15   7   7      853.33      941.53     99.44 o 
  16   7   7     1495.82     1581.77    177.80 o 
  17   7   7      289.84      328.55     90.09 o 
  18   7   7       34.10       -8.98     90.66 o 
  19   7   7       17.83       36.93     95.70 o 
  20   7   7      548.06      359.41    106.87 o 
   0   8   7     4964.34     5224.27    189.37 o 
   1   8   7     4557.14     4946.97    120.97 o 
   2   8   7     2212.94     2484.68     90.66 o 
   3   8   7     2264.37     2352.64    129.69 o 
   4   8   7     2090.19     2402.62     83.92 o 
   5   8   7     4972.99     5084.64    112.75 o 
   6   8   7     2134.11     2431.27     86.46 o 
   7   8   7     1197.63     1573.11     76.37 o 
   8   8   7     1730.21     1570.04    101.73 o 
   9   8   7      249.65      498.88     80.83 o 
  10   8   7     2189.04     1996.02    115.42 o 
  11   8   7      217.27      284.77     80.75 o 
  12   8   7       78.94      -13.10     74.67 o 
  13   8   7      274.70      241.56     84.41 o 
  14   8   7      174.35      215.05     85.74 o 
  15   8   7      335.79      295.27     92.43 o 
  16   8   7      562.84      237.54    140.49 o 
  17   8   7     1147.34     1152.08    140.87 o 
   1   9   7      307.22      355.04     71.72 o 
   2   9   7      201.15      155.49     67.28 o 
   3   9   7       63.26       44.85     59.35 o 
   4   9   7       37.19        4.07     58.10 o 
   5   9   7       63.41       75.96     82.80 o 
   6   9   7      787.22      795.23     90.59 o 
   7   9   7       95.99      139.82     76.47 o 
   8   9   7      225.34      224.98     80.61 o 
   9   9   7      128.69      141.42     87.02 o 
  10   9   7      322.33      275.09     86.26 o 
  11   9   7       99.31      203.11     90.11 o 
  12   9   7      546.15      595.43     95.92 o 
   0  10   7      954.49     1081.23    133.81 o 
   1  10   7     1222.11     1709.81    135.63 o 
   2  10   7     2348.17     2412.36    171.23 o 
   3  10   7       41.07      308.17    130.09 o 
   4  10   7       63.57      185.25     95.24 o 
   5  10   7     1130.68     1266.23    126.89 o 
   0   0   8    81258.59    85090.62   1564.07 o 
   1   0   8      392.74      782.42     42.24 o 
   2   0   8    34025.50    33839.45    448.29 o 
   3   0   8    34116.60    37035.94    488.10 o 
   4   0   8    10922.21     9881.16    158.35 o 
   5   0   8        0.84      -11.22     27.99 o 
   6   0   8    10798.99    10251.43    164.56 o 
   7   0   8     4392.54     4575.28     99.02 o 
   8   0   8    31865.42    32165.63    390.73 o 
   9   0   8      512.37      536.40     40.55 o 
  10   0   8     3424.44     3322.19     78.40 o 
  11   0   8     1772.06     1785.56     62.66 o 
  12   0   8       97.60       52.93     39.33 o 
  13   0   8    11901.20    11618.59    197.06 o 
  14   0   8     4020.61     3947.74    103.43 o 
  15   0   8     5647.04     5481.67    156.07 o 
  16   0   8     5914.25     5807.93    151.38 o 
  17   0   8     3238.91     3058.39     98.87 o 
  18   0   8     5548.51     5501.46    303.16 o 
  19   0   8     6613.11     6048.54    241.19 o 
  20   0   8     1191.15     1300.65    147.99 o 
  21   0   8       99.18      -94.68    111.47 o 
  22   0   8     2576.28     2550.38    156.28 o 
  23   0   8      373.32      499.08    116.18 o 
  24   0   8      970.93     1090.04    134.59 o 
  25   0   8      996.49      756.56    130.15 o 
  26   0   8     2044.23     2101.52    210.61 o 
   1   1   8      904.44     1108.11     32.79 o 
   2   1   8        9.13        8.31     19.69 o 
   3   1   8     1344.51     1390.91     41.15 o 
   4   1   8     5322.36     5685.51     77.10 o 
   5   1   8     3684.13     3923.73     58.65 o 
   6   1   8      980.64     1144.56     35.62 o 
   7   1   8     6149.42     6329.09    107.20 o 
   8   1   8      349.72      371.14     28.51 o 
   9   1   8     2874.74     2734.69     54.72 o 
  10   1   8     1419.41     1500.13     44.63 o 
  11   1   8     7355.25     7023.27     94.87 o 
  12   1   8       27.30        2.62     25.42 o 
  13   1   8     2953.04     2918.31     66.79 o 
  14   1   8      167.22      162.00     30.69 o 
  15   1   8      672.45      733.14     44.81 o 
  16   1   8      750.43      785.99     49.39 o 
  17   1   8      183.57      188.08     42.13 o 
  18   1   8       94.94       31.91     40.02 o 
  19   1   8     2813.87     2849.94     85.68 o 
  20   1   8     1862.49     1858.71     88.80 o 
  21   1   8       52.43       15.71     63.00 o 
  22   1   8      983.08     1033.50     83.31 o 
  23   1   8       43.93      -63.82     68.78 o 
  24   1   8        8.93     -114.37     76.25 o 
  25   1   8        4.00     -118.96     86.58 o 
  26   1   8        0.29      -99.83     90.87 o 
   0   2   8     2889.40     2825.40     78.98 o 
   1   2   8      143.23      149.98     23.13 o 
   2   2   8     1536.63     1478.79     37.19 o 
   3   2   8     3784.10     3952.66     69.10 o 
   4   2   8    12245.46    12543.31    138.96 o 
   5   2   8     2970.61     3167.87     56.95 o 
   6   2   8     5285.31     5100.57     79.97 o 
   7   2   8       59.03       37.28     24.87 o 
   8   2   8      899.21     1000.86     36.80 o 
   9   2   8       30.53       -4.07     24.14 o 
  10   2   8      634.65      625.98     38.32 o 
  11   2   8      215.67      232.83     30.89 o 
  12   2   8      147.79      121.77     27.78 o 
  13   2   8      603.41      575.66     45.06 o 
  14   2   8     1215.56     1233.55     53.71 o 
  15   2   8      701.81      710.39     48.70 o 
  16   2   8      101.66       25.89     39.68 o 
  17   2   8      183.38      176.73     46.89 o 
  18   2   8       19.07       -6.34     46.40 o 
  19   2   8      321.31      327.07     53.87 o 
  20   2   8      850.98      912.04     65.95 o 
  21   2   8        6.46      -75.57     51.47 o 
  22   2   8      782.74      688.39     76.19 o 
  23   2   8        4.84      -68.23     88.21 o 
  24   2   8      111.93        6.61     93.65 o 
  25   2   8      247.18      194.23    101.54 o 
  26   2   8     1829.66     1879.89    146.57 o 
   1   3   8      233.20      251.27     26.21 o 
   2   3   8      153.85      119.41     24.08 o 
   3   3   8       45.55       56.63     23.77 o 
   4   3   8     5632.06     5519.50     79.86 o 
   5   3   8     5522.10     5328.89    101.78 o 
   6   3   8     1113.53     1403.94     63.17 o 
   7   3   8     9998.49     9478.95    108.47 o 
   8   3   8       14.91       66.77     27.77 o 
   9   3   8     7071.24     6833.92    102.18 o 
  10   3   8     4566.93     4410.11     92.88 o 
  11   3   8     8861.40     8954.53    164.35 o 
  12   3   8       81.19       56.29     40.33 o 
  13   3   8     8696.53     8623.50    177.85 o 
  14   3   8      790.64      937.62     60.25 o 
  15   3   8     6759.23     6598.16    126.62 o 
  16   3   8     1197.51     1362.29     66.00 o 
  17   3   8     7481.01     7265.39    134.83 o 
  18   3   8      613.40      715.08     59.92 o 
  19   3   8     2370.13     2627.55     86.02 o 
  20   3   8     4520.27     4589.72    120.87 o 
  21   3   8      682.81      606.28     73.35 o 
  22   3   8      379.71      223.67     79.49 o 
  23   3   8       17.44     -109.55     74.45 o 
  24   3   8        0.45     -117.58    110.25 o 
  25   3   8      558.00      515.87    149.60 o 
   0   4   8    11467.61    10969.78    191.80 o 
   1   4   8      294.10      462.05     57.19 o 
   2   4   8    16202.49    15791.06    178.15 o 
   3   4   8     4305.86     4690.33     92.92 o 
   4   4   8     8365.28     8260.49    106.77 o 
   5   4   8     1905.77     2173.17     83.98 o 
   6   4   8     9397.26     9424.17    126.74 o 
   7   4   8       38.29       93.39     30.50 o 
   8   4   8     3548.86     3699.11     78.35 o 
   9   4   8      504.72      572.55     48.87 o 
  10   4   8      717.44      884.24     55.52 o 
  11   4   8       27.87       12.45     41.12 o 
  12   4   8     4571.11     4415.22    100.62 o 
  13   4   8     2053.95     2085.98     79.09 o 
  14   4   8      417.33      459.52     67.56 o 
  15   4   8      716.44      809.35     64.01 o 
  16   4   8       52.31       42.02     50.83 o 
  17   4   8       65.06      -13.74     42.07 o 
  18   4   8      406.33      467.82     68.31 o 
  19   4   8     2992.68     2911.86    103.17 o 
  20   4   8      884.78      779.14     77.69 o 
  21   4   8      226.57      229.75     69.71 o 
  22   4   8      313.06      308.42     85.11 o 
  23   4   8      165.27       95.88    121.31 o 
  24   4   8      513.72      410.51    120.82 o 
   1   5   8     3293.45     3050.82     66.47 o 
   2   5   8      433.43      523.20     39.49 o 
   3   5   8     2347.54     2410.00     74.00 o 
   4   5   8     6104.10     5903.17    115.00 o 
   5   5   8      202.06      345.33     38.24 o 
   6   5   8        1.16      -24.81     36.65 o 
   7   5   8     1498.83     1623.80     66.20 o 
   8   5   8      119.13      149.79     43.30 o 
   9   5   8        3.93      -18.03     38.93 o 
  10   5   8      139.04       99.49     48.92 o 
  11   5   8      102.64       80.05     77.32 o 
  12   5   8     2851.15     2755.48    134.91 o 
  13   5   8     1598.01     1618.89     83.18 o 
  14   5   8      524.38      354.25     72.31 o 
  15   5   8      161.86      132.29     55.43 o 
  16   5   8        0.04       28.54     70.90 o 
  17   5   8      197.46      222.72     79.75 o 
  18   5   8     1807.56     1818.60    116.23 o 
  19   5   8        6.40      -10.26     64.29 o 
  20   5   8       12.69      -35.22     66.38 o 
  21   5   8        3.36      -62.59     91.10 o 
  22   5   8        6.08       49.13    109.47 o 
  23   5   8      776.29      746.48    133.03 o 
   0   6   8     2399.95     2499.13    100.63 o 
   1   6   8     1688.73     2174.24    132.33 o 
   2   6   8    14624.24    14259.16    216.84 o 
   3   6   8     2049.47     2873.95    117.90 o 
   4   6   8    11492.54    11432.21    170.34 o 
   5   6   8      469.44      663.08     74.71 o 
   6   6   8     5534.16     5397.54    109.18 o 
   7   6   8        2.88       39.23     55.16 o 
   8   6   8     7797.53     7244.92    173.26 o 
   9   6   8      468.01      678.82     82.65 o 
  10   6   8     2216.98     2129.95     78.03 o 
  11   6   8      800.29      799.54     76.79 o 
  12   6   8      199.15      182.05     52.64 o 
  13   6   8     2429.36     2251.46    115.98 o 
  14   6   8      698.76      647.06     86.15 o 
  15   6   8     2630.40     2468.97    124.93 o 
  16   6   8      194.84       90.49     79.01 o 
  17   6   8        0.24      -90.11     76.70 o 
  18   6   8      165.68       80.22     85.85 o 
  19   6   8     1384.95     1407.86    180.87 o 
  20   6   8     1604.83     1624.28    151.91 o 
  21   6   8       45.27      -94.35    105.54 o 
   1   7   8     1331.48     1402.61     75.45 o 
   2   7   8     1029.21     1115.91     62.73 o 
   3   7   8     2839.44     2589.53     80.78 o 
   4   7   8     1184.22     1371.31     68.66 o 
   5   7   8      468.24      564.44     55.70 o 
   6   7   8      287.58      324.87     52.45 o 
   7   7   8      781.79      830.59     65.00 o 
   8   7   8       55.20      175.03     50.34 o 
   9   7   8     3091.79     3213.95     92.95 o 
  10   7   8      281.18      386.41     55.66 o 
  11   7   8     1914.56     2033.00    112.07 o 
  12   7   8      253.24      230.95     75.48 o 
  13   7   8      877.73      939.56     96.52 o 
  14   7   8      230.24      245.50     83.78 o 
  15   7   8     2492.87     2416.97    169.43 o 
  16   7   8      370.06      258.47     88.18 o 
  17   7   8     1069.26     1098.76    112.43 o 
  18   7   8       15.43      -26.41     87.20 o 
  19   7   8       42.47      -11.48    112.60 o 
   0   8   8      867.19      836.72    110.16 o 
   1   8   8      183.87      288.20     59.73 o 
   2   8   8      154.79      159.07     57.52 o 
   3   8   8      191.92      116.28     56.72 o 
   4   8   8       16.40      120.11     51.04 o 
   5   8   8     1301.13     1352.83     75.11 o 
   6   8   8       49.29      163.21     53.03 o 
   7   8   8      303.46      412.79     59.65 o 
   8   8   8       67.76       34.30     69.74 o 
   9   8   8       60.81       78.30     73.67 o 
  10   8   8      761.22      775.17     91.94 o 
  11   8   8      435.44      370.13     85.10 o 
  12   8   8        6.90     -110.99     73.99 o 
  13   8   8      208.42      104.78     83.53 o 
  14   8   8       29.53       25.04     83.19 o 
  15   8   8      321.35      323.57     94.05 o 
   1   9   8      251.00      250.92     71.30 o 
   2   9   8       30.64       17.28     66.17 o 
   3   9   8      130.02      233.22     66.77 o 
   4   9   8      804.24      872.57     78.24 o 
   5   9   8      780.60      794.69    159.21 o 
   6   9   8        7.42      290.57     95.44 o 
   7   9   8     3129.60     2960.40    134.76 o 
   8   9   8        0.64      313.33    101.51 o 
   9   9   8     1382.21     1323.95    110.31 o 
  10   9   8      556.52      691.23     97.74 o 
  11   9   8     1186.12     1394.55    115.38 o 
   1   1   9     2267.12     2593.99     48.60 o 
   2   1   9     4070.80     3877.57     62.54 o 
   3   1   9       61.61       42.16     23.75 o 
   4   1   9      218.17      226.44     27.67 o 
   5   1   9      691.12      682.40     33.47 o 
   6   1   9    17684.92    17468.46    172.72 o 
   7   1   9        0.34       19.83     23.02 o 
   8   1   9    13734.48    13143.78    139.03 o 
   9   1   9       16.18      -11.58     24.75 o 
  10   1   9     6364.99     6169.16     93.58 o 
  11   1   9     2294.70     2309.23     56.03 o 
  12   1   9    14251.34    13516.46    148.30 o 
  13   1   9     2194.24     2265.07     55.55 o 
  14   1   9     6278.86     6176.08     89.71 o 
  15   1   9        2.00      -44.27     37.64 o 
  16   1   9     5685.60     5582.45    106.38 o 
  17   1   9        0.76        3.84     43.19 o 
  18   1   9     9448.25     9410.78    148.14 o 
  19   1   9       66.62      -22.58     54.22 o 
  20   1   9     1160.15     1116.23     92.79 o 
  21   1   9     1286.14     1377.21     98.52 o 
  22   1   9     1443.28     1446.95    103.82 o 
  23   1   9      146.84      129.27     83.35 o 
  24   1   9     2301.33     2495.87    127.97 o 
  25   1   9       10.22     -146.71     97.81 o 
   0   2   9     6550.61     6639.27    113.91 o 
   1   2   9     1878.39     1959.63     45.73 o 
   2   2   9      336.79      462.48     28.86 o 
   3   2   9    14080.23    13888.02    152.14 o 
   4   2   9      472.72      701.42     38.62 o 
   5   2   9       31.12       38.89     25.17 o 
   6   2   9      970.23     1027.44     46.66 o 
   7   2   9     1350.71     1465.37     49.25 o 
   8   2   9     1568.00     1617.05     52.09 o 
   9   2   9      268.86      287.43     41.89 o 
  10   2   9     2186.01     2175.40     59.74 o 
  11   2   9     6303.88     6140.67     98.68 o 
  12   2   9      839.55      851.01     54.36 o 
  13   2   9        3.75      -56.54     37.69 o 
  14   2   9      619.50      712.04     52.08 o 
  15   2   9     3780.40     3670.10     88.10 o 
  16   2   9        0.78       73.14     45.27 o 
  17   2   9    15185.74    14888.71    200.81 o 
  18   2   9        7.45      -47.45     45.67 o 
  19   2   9     2850.59     2778.63     88.61 o 
  20   2   9      435.41      434.33     59.54 o 
  21   2   9     8513.89     8576.22    150.42 o 
  22   2   9      121.10      215.07     79.28 o 
  23   2   9     5712.43     5953.62    192.45 o 
  24   2   9       16.75      123.61     99.18 o 
  25   2   9     1740.66     1646.84    137.85 o 
   1   3   9     1683.95     1691.03     44.19 o 
   2   3   9     1452.90     1573.86     47.44 o 
   3   3   9      315.58      366.02     31.32 o 
   4   3   9     1281.53     1506.37     46.95 o 
   5   3   9        6.24      -28.34     24.62 o 
   6   3   9     1052.22     1094.36     47.47 o 
   7   3   9      329.96      306.64     39.47 o 
   8   3   9      726.50      750.69     42.13 o 
   9   3   9      909.43      890.66     44.37 o 
  10   3   9      699.91      693.73     59.06 o 
  11   3   9       66.14        4.42     39.76 o 
  12   3   9      950.67      920.66     58.30 o 
  13   3   9      162.85       73.29     45.51 o 
  14   3   9      882.19      938.42     62.60 o 
  15   3   9     1584.92     1602.90     75.35 o 
  16   3   9       28.07      -68.37     45.58 o 
  17   3   9       15.81      -38.99     47.64 o 
  18   3   9       95.54       76.04     51.80 o 
  19   3   9      503.15      479.17     62.30 o 
  20   3   9      762.21      779.70     69.04 o 
  21   3   9       24.05      -24.65     62.60 o 
  22   3   9       35.63      -95.57     63.71 o 
  23   3   9       29.57      -65.23     84.20 o 
  24   3   9        5.95      -73.96     98.33 o 
   0   4   9     2114.47     1976.13     78.89 o 
   1   4   9       30.11       23.81     24.30 o 
   2   4   9       88.05      113.83     30.17 o 
   3   4   9     5618.35     5556.05     86.44 o 
   4   4   9      669.76      803.06     40.50 o 
   5   4   9      119.77      135.43     35.05 o 
   6   4   9      282.19      258.03     36.51 o 
   7   4   9     1107.64     1200.91     64.59 o 
   8   4   9      450.66      457.28     52.38 o 
   9   4   9     1663.85     1654.04     76.44 o 
  10   4   9      182.92      129.60     48.89 o 
  11   4   9      786.14      763.74     64.34 o 
  12   4   9      168.81      198.83     53.71 o 
  13   4   9       11.42      -33.77     50.64 o 
  14   4   9      578.42      526.59     65.31 o 
  15   4   9     2052.73     2105.51    104.29 o 
  16   4   9        5.36       22.85     57.17 o 
  17   4   9     4544.16     4578.33    126.50 o 
  18   4   9      140.44      174.71     59.39 o 
  19   4   9     1305.02     1542.80     88.83 o 
  20   4   9      149.82      146.41     68.56 o 
  21   4   9     7335.77     7235.07    158.75 o 
  22   4   9       12.52      179.77     73.16 o 
  23   4   9     4073.89     4369.02    226.79 o 
   1   5   9        0.04       -3.82     30.63 o 
   2   5   9      669.54      742.46     45.27 o 
   3   5   9     2373.83     2287.59     65.21 o 
   4   5   9      987.61     1117.57     52.78 o 
   5   5   9        8.29       27.62     47.77 o 
   6   5   9     7465.81     7227.90    143.30 o 
   7   5   9      124.06      284.08     61.84 o 
   8   5   9     6701.87     6702.13    124.20 o 
   9   5   9      499.41      635.81     54.83 o 
  10   5   9     2830.60     2872.60     95.88 o 
  11   5   9       89.62       98.15     52.53 o 
  12   5   9    10747.06    10827.64    231.48 o 
  13   5   9      191.75      276.00     59.85 o 
  14   5   9     5594.43     5441.29    190.54 o 
  15   5   9       11.90       58.33     59.23 o 
  16   5   9     5262.71     5302.24    159.74 o 
  17   5   9        0.68       47.66     77.12 o 
  18   5   9     8484.79     8263.94    206.18 o 
  19   5   9       91.13       87.41     73.53 o 
  20   5   9     1624.87     1585.74    104.79 o 
  21   5   9      182.69      137.67     91.35 o 
  22   5   9     1500.94     1400.50    149.93 o 
   0   6   9     2300.53     2321.97     91.95 o 
   1   6   9      499.44      604.28     52.48 o 
   2   6   9      260.44      299.48     52.09 o 
   3   6   9     1969.75     1845.84     73.19 o 
   4   6   9       43.40      115.83     44.51 o 
   5   6   9      387.99      330.93     49.77 o 
   6   6   9        0.86        5.29     43.97 o 
   7   6   9        4.44       -7.31     44.80 o 
   8   6   9      285.69      208.23     50.18 o 
   9   6   9     1014.85     1066.53     65.83 o 
  10   6   9     1839.99     1683.21     76.68 o 
  11   6   9      805.58      845.01     75.24 o 
  12   6   9       90.82      -42.08     56.57 o 
  13   6   9       83.53       16.68     60.63 o 
  14   6   9        2.13     -104.28     69.52 o 
  15   6   9      355.64      369.08     87.36 o 
  16   6   9      252.86      221.47     84.28 o 
  17   6   9     1748.40     1860.44    124.49 o 
  18   6   9        3.39       -0.43     85.30 o 
  19   6   9     2612.12     2601.12    143.02 o 
  20   6   9      104.22       86.61     91.51 o 
   1   7   9      695.92      828.36     68.12 o 
   2   7   9     3787.26     3444.10    102.40 o 
   3   7   9      494.83      623.32    108.92 o 
   4   7   9        5.13       33.25     45.65 o 
   5   7   9     1023.37     1075.61     66.78 o 
   6   7   9     3648.39     3299.27     94.06 o 
   7   7   9        6.27      180.98     51.54 o 
   8   7   9     4118.19     3920.52    103.47 o 
   9   7   9       10.19      128.12     61.42 o 
  10   7   9      198.19      176.30     55.53 o 
  11   7   9      259.44      251.78     76.88 o 
  12   7   9     5904.70     5455.69    165.12 o 
  13   7   9        3.42       88.59     78.64 o 
  14   7   9      924.01      847.73    100.27 o 
  15   7   9      160.58      155.62     85.15 o 
  16   7   9      417.35      433.82     96.06 o 
  17   7   9      132.41      182.65     91.82 o 
   0   8   9      553.62      876.03    136.47 o 
   1   8   9     2156.67     2185.51    104.86 o 
   2   8   9      326.80      705.84     82.95 o 
   3   8   9     4512.93     4366.99    119.70 o 
   4   8   9      212.80      471.82     68.54 o 
   5   8   9      652.67      855.66     69.12 o 
   6   8   9     1823.83     1713.62     93.68 o 
   7   8   9      655.49      820.21     69.74 o 
   8   8   9        0.23      -12.96     53.47 o 
   9   8   9      117.71      104.90     76.88 o 
  10   8   9      265.49      298.65     83.73 o 
  11   8   9     1335.20     1188.93    111.41 o 
  12   8   9        5.43      -78.06     78.93 o 
  13   8   9      451.82      294.91    145.31 o 
  14   8   9      183.26      198.52     90.30 o 
   1   9   9       99.26       96.63     71.09 o 
   2   9   9        0.36       15.37     67.80 o 
   3   9   9      393.20      419.35     72.86 o 
   4   9   9      534.56      561.70     75.41 o 
   5   9   9       74.73      191.58     67.40 o 
   6   9   9      893.41      945.24    113.97 o 
   7   9   9      401.19      431.76    153.41 o 
   8   9   9      832.72      842.50    125.79 o 
   9   9   9       44.10      137.15     85.13 o 
   0   0  10    12726.96    12458.06    409.51 o 
   1   0  10      506.82      699.65     69.47 o 
   2   0  10    42800.49    42272.77    560.67 o 
   3   0  10     4739.86     4694.28    103.78 o 
   4   0  10    29892.30    30165.81    414.51 o 
   5   0  10     4055.08     4336.59    100.48 o 
   6   0  10    14083.61    13468.86    212.89 o 
   7   0  10     1377.96     1516.10     65.74 o 
   8   0  10    21714.61    21203.24    309.26 o 
   9   0  10     7533.50     7219.45    127.37 o 
  10   0  10     1440.49     1480.78     63.66 o 
  11   0  10       16.74      -22.65     37.02 o 
  12   0  10     1992.70     2017.35     73.10 o 
  13   0  10     1577.23     1650.56     71.02 o 
  14   0  10     1365.10     1522.07     70.61 o 
  15   0  10      888.88     1011.55     64.74 o 
  16   0  10     2581.46     2580.96     88.54 o 
  17   0  10       23.54       62.55     79.01 o 
  18   0  10     1613.83     1547.90    119.94 o 
  19   0  10     3636.89     3530.83    158.37 o 
  20   0  10     1203.66     1100.52    118.71 o 
  21   0  10     1117.33     1006.47    121.74 o 
  22   0  10     1430.87     1396.27    135.62 o 
  23   0  10       28.28     -154.94    103.30 o 
  24   0  10      183.98       34.83    135.30 o 
  25   0  10      426.04      180.19    121.75 o 
   1   1  10      259.01      279.85     26.45 o 
   2   1  10       14.43       20.33     24.60 o 
   3   1  10     1266.92     1441.55     60.75 o 
   4   1  10       19.23      -25.39     25.35 o 
   5   1  10     2747.32     2735.90     58.02 o 
   6   1  10       29.71       30.43     26.79 o 
   7   1  10     5224.05     5018.88     74.59 o 
   8   1  10       12.96       24.14     25.95 o 
   9   1  10     3069.46     3110.11     62.85 o 
  10   1  10       15.28      -22.42     26.64 o 
  11   1  10     1293.76     1333.60     46.80 o 
  12   1  10       63.24        5.23     28.57 o 
  13   1  10      852.77      922.80     43.70 o 
  14   1  10      531.58      561.07     49.34 o 
  15   1  10      569.48      691.21     66.86 o 
  16   1  10      998.72     1005.48     59.95 o 
  17   1  10      347.20      366.81     52.82 o 
  18   1  10      110.99      154.31     50.66 o 
  19   1  10        9.77      -90.34     65.99 o 
  20   1  10        2.56      -40.65     70.49 o 
  21   1  10        3.58      -83.42     73.76 o 
  22   1  10      104.70      -18.55     79.33 o 
  23   1  10       86.38      -95.48     81.59 o 
  24   1  10      125.54      -99.59     86.02 o 
   0   2  10      304.12      349.78     39.56 o 
   1   2  10      212.02      283.62     40.51 o 
   2   2  10     5236.18     5264.26     80.90 o 
   3   2  10      269.58      371.31     32.54 o 
   4   2  10     2176.56     2243.32     54.71 o 
   5   2  10      334.50      386.95     48.61 o 
   6   2  10     1914.11     1889.14     57.18 o 
   7   2  10       17.59       19.21     30.70 o 
   8   2  10     6038.21     5959.01     96.21 o 
   9   2  10     3667.75     3344.06     72.60 o 
  10   2  10       33.94       -4.31     45.10 o 
  11   2  10      934.31      969.99     48.99 o 
  12   2  10      362.76      328.86     47.65 o 
  13   2  10        0.17      -21.94     41.27 o 
  14   2  10     1446.73     1480.74     65.24 o 
  15   2  10        0.50      -61.64     41.09 o 
  16   2  10      147.77       84.82     48.42 o 
  17   2  10     2614.40     2569.07     85.04 o 
  18   2  10      765.23      756.38     64.24 o 
  19   2  10      219.29      254.76     57.35 o 
  20   2  10       23.34      -59.77     54.78 o 
  21   2  10      175.84      107.90     78.59 o 
  22   2  10      519.17      304.94    100.41 o 
  23   2  10        8.90      -71.02     92.96 o 
  24   2  10      948.44      800.71    120.62 o 
   1   3  10      669.67      803.32     36.05 o 
   2   3  10     6827.63     6444.51     88.46 o 
   3   3  10       10.60       69.65     27.36 o 
   4   3  10      286.71      327.83     40.86 o 
   5   3  10     3262.01     3271.89     66.17 o 
   6   3  10      191.27      211.11     66.18 o 
   7   3  10    16288.26    16030.22    207.75 o 
   8   3  10      257.66      261.16     43.25 o 
   9   3  10     1317.52     1537.28     73.56 o 
  10   3  10      212.45      143.05     47.99 o 
  11   3  10     3529.48     3541.68     99.79 o 
  12   3  10      594.95      605.85     62.05 o 
  13   3  10    10115.14    10056.46    178.81 o 
  14   3  10      867.97      971.92    108.64 o 
  15   3  10     2521.14     2680.23     98.57 o 
  16   3  10     1714.07     1756.67     82.30 o 
  17   3  10     4627.69     4760.16    116.52 o 
  18   3  10      463.03      482.61     65.49 o 
  19   3  10     2939.06     2906.60     95.22 o 
  20   3  10       93.94      140.29     59.32 o 
  21   3  10       16.72      -34.73     65.77 o 
  22   3  10       93.89       27.15     69.97 o 
  23   3  10      226.61      120.49    103.97 o 
   0   4  10     2624.27     2521.58     78.93 o 
   1   4  10      152.34      250.78     33.03 o 
   2   4  10    13471.77    12912.54    192.47 o 
   3   4  10     1794.83     2637.56    184.11 o 
   4   4  10    20929.24    20441.42    235.52 o 
   5   4  10     1272.21     1664.38    157.76 o 
   6   4  10     5568.07     5616.16     97.58 o 
   7   4  10     2940.48     2794.64     81.08 o 
   8   4  10     5263.07     5345.95    143.91 o 
   9   4  10     3061.93     2725.83     93.05 o 
  10   4  10     2132.44     2285.28     90.76 o 
  11   4  10      126.74       69.73     53.20 o 
  12   4  10     2040.58     2263.21     93.00 o 
  13   4  10      190.18      112.10     56.26 o 
  14   4  10     4430.43     3908.26    114.90 o 
  15   4  10      540.11      394.42     67.61 o 
  16   4  10      351.28      381.29     83.76 o 
  17   4  10      339.76      293.71     69.49 o 
  18   4  10      107.89       44.26     70.85 o 
  19   4  10        7.41        5.57     69.63 o 
  20   4  10       15.19      -44.51     71.19 o 
  21   4  10      202.94      122.30     77.89 o 
  22   4  10     1080.64     1227.45    102.73 o 
   1   5  10     1390.84     1497.48     52.47 o 
   2   5  10     2116.53     2073.63     69.69 o 
   3   5  10      846.45      944.09     51.73 o 
   4   5  10      911.41      980.36     84.76 o 
   5   5  10      521.23      570.08     53.27 o 
   6   5  10     1356.27     1410.67     67.92 o 
   7   5  10      791.62      865.15     62.18 o 
   8   5  10      174.36      103.71     46.77 o 
   9   5  10       12.76      -50.29     50.70 o 
  10   5  10     1120.65     1239.52     79.92 o 
  11   5  10     1710.11     1846.30     90.11 o 
  12   5  10      479.13      506.82     67.91 o 
  13   5  10      578.09      679.94     72.56 o 
  14   5  10       13.74      -24.26     59.25 o 
  15   5  10      202.01      204.06     76.69 o 
  16   5  10       58.41       76.92     65.80 o 
  17   5  10      339.75      314.10     87.33 o 
  18   5  10      968.41      837.84    102.23 o 
  19   5  10      590.38      564.52     88.08 o 
  20   5  10       77.01       10.73     77.66 o 
  21   5  10       87.38       43.68     82.02 o 
   0   6  10     7831.10     7624.25    196.37 o 
   1   6  10      190.97      545.05    224.84 o 
   2   6  10     9596.46     9444.14    195.68 o 
   3   6  10     3647.47     3917.89    153.52 o 
   4   6  10     6947.47     6855.72    130.10 o 
   5   6  10       19.66      253.50     75.13 o 
   6   6  10     4678.07     4325.97    104.29 o 
   7   6  10     1257.48     1792.48    179.12 o 
   8   6  10     8969.99     8425.64    150.38 o 
   9   6  10       50.50      206.65     66.79 o 
  10   6  10     1808.64     1769.16     93.52 o 
  11   6  10      177.94      133.07     62.42 o 
  12   6  10       19.69      -44.45     60.07 o 
  13   6  10     2117.09     1875.15     99.22 o 
  14   6  10      304.91      308.98     84.63 o 
  15   6  10        0.07      -44.67     76.96 o 
  16   6  10     1070.02     1062.23    145.04 o 
  17   6  10       39.93       -1.84     85.64 o 
  18   6  10      670.35      722.13    106.22 o 
  19   6  10      120.93      134.88     94.31 o 
   1   7  10       82.86       -5.41     52.88 o 
   2   7  10       45.95       86.27     55.57 o 
   3   7  10      441.47      460.62     64.80 o 
   4   7  10      135.21      173.22     52.32 o 
   5   7  10      836.92      792.87     64.87 o 
   6   7  10      150.89      181.67     53.61 o 
   7   7  10     1806.67     1931.47     84.89 o 
   8   7  10        6.76       66.06     53.30 o 
   9   7  10     1154.23     1130.98     86.71 o 
  10   7  10      191.21      140.44     57.44 o 
  11   7  10     1050.91      897.99     83.86 o 
  12   7  10       24.74      -67.80     74.35 o 
  13   7  10     1248.45     1391.54    112.86 o 
  14   7  10        2.81       41.45     84.86 o 
  15   7  10      353.80      362.55     94.14 o 
  16   7  10      232.97      290.82     97.65 o 
   0   8  10      489.10      490.42    106.85 o 
   1   8  10      436.60      276.65     69.98 o 
   2   8  10       68.11       17.71     58.14 o 
   3   8  10        8.94       32.56     59.10 o 
   4   8  10       24.40       73.04     60.84 o 
   5   8  10      740.58      833.19     77.12 o 
   6   8  10      800.18      953.58     81.56 o 
   7   8  10      386.24      413.24     64.06 o 
   8   8  10       95.28       95.90     59.23 o 
   9   8  10       39.14      -46.27     73.56 o 
  10   8  10        3.86      -28.35     78.16 o 
  11   8  10      120.05       79.96     82.49 o 
  12   8  10      730.75      688.42    101.95 o 
   1   9  10     1298.40     1220.99     97.23 o 
   2   9  10      683.04      821.44     89.23 o 
   3   9  10      655.15      648.39     79.89 o 
   4   9  10       82.94      160.78     68.98 o 
   5   9  10       72.86       47.76     66.56 o 
   1   1  11     5974.17     6012.51    101.60 o 
   2   1  11        2.86       20.44     31.91 o 
   3   1  11      295.17      324.60     38.45 o 
   4   1  11     6506.75     6519.56    100.22 o 
   5   1  11       93.79       80.04     31.61 o 
   6   1  11     3320.50     3260.85     71.15 o 
   7   1  11     2165.65     2117.66     61.44 o 
   8   1  11    15243.25    14536.54    166.57 o 
   9   1  11      103.78      132.87     31.17 o 
  10   1  11     5799.80     5607.94    107.09 o 
  11   1  11      366.86      413.97     37.36 o 
  12   1  11     2027.10     2065.28     55.67 o 
  13   1  11      523.00      540.22     39.34 o 
  14   1  11     6494.38     6255.00    106.17 o 
  15   1  11      350.28      340.38     48.05 o 
  16   1  11     4161.14     4147.63     91.38 o 
  17   1  11     1729.76     1725.76     70.64 o 
  18   1  11     3767.20     3738.58    117.18 o 
  19   1  11      128.80      159.50     67.44 o 
  20   1  11     1118.51     1028.52     86.58 o 
  21   1  11       48.20      -95.52     69.91 o 
  22   1  11     1480.86     1433.51    100.40 o 
  23   1  11     1585.49     1510.81    104.58 o 
   0   2  11    21859.26    22337.95    295.60 o 
   1   2  11     3606.81     3837.13     71.96 o 
   2   2  11       88.44      129.62     32.85 o 
   3   2  11     4315.59     4368.03     76.38 o 
   4   2  11       20.69       50.51     31.54 o 
   5   2  11     7360.81     7091.63    108.39 o 
   6   2  11     4620.81     4641.94     86.29 o 
   7   2  11      349.49      355.25     39.82 o 
   8   2  11      391.97      466.24     42.54 o 
   9   2  11       20.94      -27.86     33.84 o 
  10   2  11     1403.02     1559.13     59.57 o 
  11   2  11      741.97      726.58     61.47 o 
  12   2  11     2673.32     2439.17     88.03 o 
  13   2  11      183.52      177.41     54.30 o 
  14   2  11      822.15      827.40     65.27 o 
  15   2  11     2231.96     2351.82     85.75 o 
  16   2  11     3730.71     3605.74    101.15 o 
  17   2  11     6234.70     6084.27    129.79 o 
  18   2  11        7.83       92.31     56.78 o 
  19   2  11     6835.08     6876.88    143.53 o 
  20   2  11      788.77      900.28    103.40 o 
  21   2  11     2640.44     2614.00    125.16 o 
  22   2  11     5301.75     5239.91    161.59 o 
  23   2  11     2076.78     2010.93    123.75 o 
   1   3  11        6.64      -35.06     25.74 o 
   2   3  11      478.12      460.96     35.67 o 
   3   3  11     1438.45     1549.22     50.09 o 
   4   3  11      487.30      483.56     36.99 o 
   5   3  11       45.08       74.09     33.25 o 
   6   3  11     3693.68     3238.09     75.34 o 
   7   3  11      477.54      495.68     84.04 o 
   8   3  11      245.19      217.33     42.92 o 
   9   3  11      213.48      231.62     52.25 o 
  10   3  11      319.56      315.97     55.15 o 
  11   3  11      526.57      392.60     59.47 o 
  12   3  11      157.67      113.81     54.14 o 
  13   3  11      211.84      174.82     58.39 o 
  14   3  11       14.60       11.90     54.38 o 
  15   3  11     1729.11     1778.06     91.30 o 
  16   3  11      328.82      383.64     63.53 o 
  17   3  11       96.28      -23.38     55.11 o 
  18   3  11        4.20      -28.87     58.23 o 
  19   3  11       19.22      -12.28     61.58 o 
  20   3  11      306.71      222.13     67.71 o 
  21   3  11       22.80       -1.76     66.75 o 
  22   3  11      109.48      -19.18    112.99 o 
   0   4  11      108.11      210.87     45.49 o 
   1   4  11     2557.26     2529.84     62.84 o 
   2   4  11      932.81     1050.10     49.09 o 
   3   4  11     2755.96     2846.88     67.87 o 
   4   4  11      310.87      520.75     67.55 o 
   5   4  11     6329.08     6292.93    107.06 o 
   6   4  11     1390.67     1657.37     70.83 o 
   7   4  11     1838.58     2102.61     87.52 o 
   8   4  11      573.60      617.95     63.95 o 
   9   4  11     1750.24     1880.72     86.76 o 
  10   4  11     1048.17     1099.33     75.55 o 
  11   4  11      250.10      216.38     58.75 o 
  12   4  11       90.93       87.76     57.72 o 
  13   4  11      658.45      682.65     71.67 o 
  14   4  11      109.28      108.03     62.47 o 
  15   4  11       90.50      131.35     64.66 o 
  16   4  11     2999.21     2825.47    109.34 o 
  17   4  11      842.21     1100.56     89.11 o 
  18   4  11      362.68      339.54     68.88 o 
  19   4  11     1433.14     1577.83    103.51 o 
  20   4  11       23.10       83.34     77.48 o 
  21   4  11     1438.67     1436.54    106.44 o 
   1   5  11      131.15      154.63     38.21 o 
   2   5  11      713.86      734.72     50.45 o 
   3   5  11      245.97      211.10     43.44 o 
   4   5  11      744.66      791.71     63.75 o 
   5   5  11      518.27      632.87     57.77 o 
   6   5  11     7968.63     7680.11    139.95 o 
   7   5  11     2327.65     2629.69    108.13 o 
   8   5  11     4300.00     4483.02    138.97 o 
   9   5  11      153.83      169.33     62.39 o 
  10   5  11     3772.00     3668.77    113.36 o 
  11   5  11      846.36      904.06     76.75 o 
  12   5  11     4577.64     4607.16    127.39 o 
  13   5  11     2276.22     2140.86    100.91 o 
  14   5  11     6200.10     5882.78    147.49 o 
  15   5  11      144.69      296.72     71.38 o 
  16   5  11     5058.90     5062.52    141.62 o 
  17   5  11      614.69      687.78    100.03 o 
  18   5  11     2888.96     2918.80    143.97 o 
  19   5  11      921.51      962.77     98.54 o 
   0   6  11       54.99       -8.18     65.65 o 
   1   6  11        2.96      -38.84     49.15 o 
   2   6  11       36.49       71.65     52.41 o 
   3   6  11     1226.87     1203.96    105.29 o 
   4   6  11       11.90       26.71     47.28 o 
   5   6  11       43.81       24.94     48.45 o 
   6   6  11       77.27       65.01     50.62 o 
   7   6  11       52.15       14.92     50.46 o 
   8   6  11      435.99      371.31     59.42 o 
   9   6  11       60.47       46.01     52.60 o 
  10   6  11      352.09      317.98     67.97 o 
  11   6  11      433.68      404.11     71.45 o 
  12   6  11      856.85     1010.17     85.58 o 
  13   6  11      263.27      235.90     71.91 o 
  14   6  11      645.56      506.04     91.97 o 
  15   6  11        3.30      -61.97     82.24 o 
  16   6  11      457.49      322.22     93.67 o 
  17   6  11      816.39      902.69    127.64 o 
   1   7  11      317.78      375.13     63.71 o 
   2   7  11      537.13      548.91     68.16 o 
   3   7  11      428.59      560.00     67.70 o 
   4   7  11     2983.97     2673.86    100.65 o 
   5   7  11      389.07      511.31     63.48 o 
   6   7  11      975.07     1014.29     73.53 o 
   7   7  11     1211.22     1278.98     78.44 o 
   8   7  11      162.69      252.66     60.16 o 
   9   7  11      592.38      605.05     68.18 o 
  10   7  11     2560.01     2367.07    110.72 o 
  11   7  11        0.43       65.19     67.58 o 
  12   7  11      307.64      248.52     87.91 o 
  13   7  11      251.25      234.09     89.42 o 
  14   7  11      598.66      802.22    106.09 o 
   0   8  11      332.00      541.65    111.08 o 
   1   8  11     1122.07     1267.26     95.38 o 
   2   8  11      646.02      816.74     79.41 o 
   3   8  11     1173.81     1346.13    128.59 o 
   4   8  11     2067.70     2006.21    106.73 o 
   5   8  11     1843.41     2069.03    102.43 o 
   6   8  11     1359.21     1639.65     95.50 o 
   7   8  11     2633.88     2606.26    112.24 o 
   8   8  11       36.28      133.51     61.50 o 
   9   8  11       61.02       11.87     78.53 o 
  10   8  11      174.01      162.62     87.33 o 
   0   0  12    16161.24    16349.60    492.85 o 
   1   0  12      214.75      321.79     70.16 o 
   2   0  12     5703.79     5605.62    176.26 o 
   3   0  12     8939.15     9091.62    231.24 o 
   4   0  12     6252.25     6303.81    185.17 o 
   5   0  12     3335.07     3358.23    110.35 o 
   6   0  12    17912.89    17548.55    307.13 o 
   7   0  12     3771.29     3830.68    104.16 o 
   8   0  12      167.53      318.07     68.68 o 
   9   0  12     5276.31     5336.63    145.05 o 
  10   0  12      455.87      563.01     54.40 o 
  11   0  12     1928.15     1951.05     78.41 o 
  12   0  12     1871.12     1898.52     79.79 o 
  13   0  12     3575.51     3406.80     98.13 o 
  14   0  12     1619.65     1529.41     77.40 o 
  15   0  12     1491.06     1697.14    118.34 o 
  16   0  12      123.62       22.69     83.12 o 
  17   0  12       46.00      -14.89     86.58 o 
  18   0  12     7678.72     7257.61    219.27 o 
  19   0  12     1113.94     1340.49    129.49 o 
  20   0  12     6714.62     6312.94    220.96 o 
  21   0  12      470.12      359.25    115.02 o 
  22   0  12       33.51     -156.21    104.14 o 
   1   1  12      466.47      496.64     43.91 o 
   2   1  12       34.82      -37.78     33.34 o 
   3   1  12       62.56       30.20     34.99 o 
   4   1  12      267.26      240.51     39.08 o 
   5   1  12     1311.49     1308.90     53.95 o 
   6   1  12      255.77      199.05     37.51 o 
   7   1  12     2242.40     2125.99     64.18 o 
   8   1  12       19.29       17.31     34.84 o 
   9   1  12     3674.48     3509.87     78.90 o 
  10   1  12     1675.92     1721.98     62.77 o 
  11   1  12     2002.22     1994.59     61.79 o 
  12   1  12       10.22      -35.50     33.09 o 
  13   1  12     1300.17     1329.79     65.02 o 
  14   1  12      379.61      345.70     52.34 o 
  15   1  12     3987.16     3679.14     94.29 o 
  16   1  12        9.66       30.65     48.55 o 
  17   1  12     2865.25     2919.03     90.06 o 
  18   1  12       34.46       18.74     71.22 o 
  19   1  12     1615.12     1469.27    102.82 o 
  20   1  12        1.69      -87.12     75.16 o 
  21   1  12      497.57      404.69     90.43 o 
  22   1  12        7.56        6.29     84.81 o 
   0   2  12      366.49      453.97     48.16 o 
   1   2  12     2862.34     2749.61     60.71 o 
   2   2  12      257.71      318.51     33.62 o 
   3   2  12        1.61      -33.85     32.48 o 
   4   2  12       13.56       36.11     34.49 o 
   5   2  12       50.09       65.35     36.10 o 
   6   2  12     1716.11     1766.34     61.91 o 
   7   2  12      678.74      710.39     48.57 o 
   8   2  12      190.36      152.40     40.11 o 
   9   2  12      118.58       85.97     39.62 o 
  10   2  12       88.38       41.75     39.30 o 
  11   2  12        0.11      -64.55     43.03 o 
  12   2  12      141.53      105.06     49.29 o 
  13   2  12      118.94       28.10     49.30 o 
  14   2  12     3325.14     3159.27     88.52 o 
  15   2  12       60.13      -21.86     48.91 o 
  16   2  12      263.50      223.99     56.21 o 
  17   2  12       57.66      -40.89     51.09 o 
  18   2  12     1792.19     1894.28     95.57 o 
  19   2  12        6.90       47.00     60.95 o 
  20   2  12     1634.12     1609.10    122.60 o 
  21   2  12      139.66      138.26     96.65 o 
   1   3  12       35.23      -14.46     28.45 o 
   2   3  12      528.78      601.11     40.53 o 
   3   3  12     3656.57     3634.23     70.90 o 
   4   3  12      333.37      589.55     84.38 o 
   5   3  12    10366.84    10121.67    142.94 o 
   6   3  12        8.76       96.65     38.45 o 
   7   3  12     4126.70     4026.56     87.07 o 
   8   3  12       70.23      104.20     46.41 o 
   9   3  12     8808.12     8281.61    148.50 o 
  10   3  12       47.28       92.75     53.52 o 
  11   3  12     3534.16     3497.87    106.19 o 
  12   3  12       46.51      -34.26     52.33 o 
  13   3  12     1226.62     1368.15     83.98 o 
  14   3  12       38.37       69.35     59.94 o 
  15   3  12     7114.88     6758.51    152.59 o 
  16   3  12      233.18      229.50     62.87 o 
  17   3  12      892.60      786.16     74.93 o 
  18   3  12       26.79       12.39     62.55 o 
  19   3  12     1059.48      878.29     80.71 o 
  20   3  12      180.69      135.94     68.29 o 
  21   3  12     3711.91     3583.33    137.16 o 
   0   4  12     2819.86     2919.47    172.12 o 
   1   4  12     3396.59     3153.83    103.42 o 
   2   4  12       86.69      221.55     39.28 o 
   3   4  12     4073.19     4047.14     81.80 o 
   4   4  12     3526.08     3704.96     79.02 o 
   5   4  12     1822.96     2099.70     66.00 o 
   6   4  12     1558.89     1733.11     69.58 o 
   7   4  12     1892.81     1940.77     88.57 o 
   8   4  12      202.48      279.90     58.63 o 
   9   4  12     2535.70     2503.29     96.02 o 
  10   4  12     2046.00     2021.05     94.03 o 
  11   4  12      755.48      759.74     73.23 o 
  12   4  12        0.70      -52.21     66.16 o 
  13   4  12      572.97      567.32     72.54 o 
  14   4  12      999.44     1032.94     83.22 o 
  15   4  12       53.66       32.77     63.93 o 
  16   4  12     1544.45     1565.44     97.39 o 
  17   4  12      507.20      577.00     80.38 o 
  18   4  12     2466.08     2455.54    107.66 o 
  19   4  12      974.65      968.03     95.62 o 
   1   5  12      366.33      419.51     44.93 o 
   2   5  12      226.18      188.78     41.06 o 
   3   5  12      208.73      174.39     46.18 o 
   4   5  12       40.14       67.99     47.48 o 
   5   5  12     1043.41     1035.32     81.07 o 
   6   5  12      173.87      133.83     68.89 o 
   7   5  12      258.69      217.88     54.33 o 
   8   5  12       31.24        7.85     56.35 o 
   9   5  12      753.38      710.32     73.26 o 
  10   5  12      210.60      153.82     64.93 o 
  11   5  12      756.62      879.26     79.87 o 
  12   5  12       55.97      -27.49     62.22 o 
  13   5  12       38.98      -30.89     64.27 o 
  14   5  12       36.09        4.59     66.43 o 
  15   5  12     2199.78     2057.28    108.27 o 
  16   5  12      176.22       98.78     72.82 o 
  17   5  12       67.49       -6.57     84.44 o 
  18   5  12      290.27      272.34     93.86 o 
   0   6  12     5766.91     5554.97    159.14 o 
   1   6  12      245.68      689.23    104.75 o 
   2   6  12      864.34     1003.69     74.57 o 
   3   6  12     2198.24     2269.37    120.10 o 
   4   6  12     5405.63     5165.00    183.62 o 
   5   6  12      753.61     1019.99    100.07 o 
   6   6  12     5293.60     5054.85    128.81 o 
   7   6  12      581.57      715.74     84.20 o 
   8   6  12        7.93      -31.36     52.84 o 
   9   6  12     1440.89     1282.18    107.27 o 
  10   6  12      645.84      698.79     78.98 o 
  11   6  12      285.85      404.43     74.68 o 
  12   6  12       98.91       20.33     67.13 o 
  13   6  12      945.20      791.75    102.65 o 
  14   6  12      655.19      700.45     86.17 o 
  15   6  12      311.85      250.80     91.38 o 
   1   7  12        2.45      -28.94     61.53 o 
   2   7  12       53.78       46.24     58.85 o 
   3   7  12      319.26      351.43     66.67 o 
   4   7  12      208.18      272.48     66.03 o 
   5   7  12      152.45      225.21     65.25 o 
   6   7  12      434.12      520.83     71.63 o 
   7   7  12     1665.46     1545.63     85.19 o 
   8   7  12      156.62      282.47     63.81 o 
   9   7  12     4186.51     3995.78    130.28 o 
  10   7  12      213.83      238.75     74.64 o 
  11   7  12      497.01      502.91     82.07 o 
  12   7  12        2.09       22.75     82.24 o 
   0   8  12     1479.97     1131.47    134.15 o 
   1   8  12      102.90      154.56     72.65 o 
   2   8  12      285.23      295.51     78.70 o 
   3   8  12     1516.82     1502.51     94.76 o 
   4   8  12      278.23      319.36     72.99 o 
   5   8  12      734.96      766.38     80.79 o 
   6   8  12      345.64      233.05     70.79 o 
   1   1  13      660.58      648.08     60.81 o 
   2   1  13      398.62      577.92     53.41 o 
   3   1  13      377.29      423.70     56.74 o 
   4   1  13     5062.27     4918.98     98.98 o 
   5   1  13      329.51      351.25     45.87 o 
   6   1  13      774.46      878.46     56.31 o 
   7   1  13        0.84      -34.33     35.96 o 
   8   1  13     4743.16     4557.38    109.52 o 
   9   1  13     1019.00     1173.53     57.24 o 
  10   1  13     4324.76     4124.46     89.26 o 
  11   1  13       33.41       -9.99     38.51 o 
  12   1  13      183.87      162.37     46.76 o 
  13   1  13      362.88      208.54     50.29 o 
  14   1  13     3105.56     3054.71     88.66 o 
  15   1  13      923.02      972.22     66.64 o 
  16   1  13     4423.24     4331.42    108.23 o 
  17   1  13      319.93      226.13     74.74 o 
  18   1  13      783.09      784.91     90.73 o 
  19   1  13      187.66      174.86     82.02 o 
  20   1  13      195.03       71.27     82.43 o 
   0   2  13      118.78      279.38     53.58 o 
   1   2  13     7566.43     7520.15    104.28 o 
   2   2  13      898.77     1156.52     50.48 o 
   3   2  13     7269.12     6782.67    111.30 o 
   4   2  13      103.99      249.04     49.11 o 
   5   2  13    23335.28    22130.59    254.42 o 
   6   2  13      219.90      339.88     52.49 o 
   7   2  13     6823.48     6510.35    111.48 o 
   8   2  13     1336.30     1278.39     60.16 o 
   9   2  13     2922.12     2937.92     78.28 o 
  10   2  13       58.31       85.97     47.88 o 
  11   2  13     5017.83     4713.83    109.68 o 
  12   2  13       35.80       58.10     51.59 o 
  13   2  13       92.96       75.92     52.13 o 
  14   2  13      787.22      750.91     63.12 o 
  15   2  13       46.24      -34.67     51.81 o 
  16   2  13      126.29       52.03     54.81 o 
  17   2  13      194.63      137.81     58.92 o 
  18   2  13     1199.40     1095.79     76.01 o 
  19   2  13     2481.29     2687.27    126.22 o 
  20   2  13      185.87       94.87     85.42 o 
   1   3  13       22.06       41.48     30.82 o 
   2   3  13      578.11      627.17     43.87 o 
   3   3  13      459.10      479.10     44.94 o 
   4   3  13      202.26      171.47     42.78 o 
   5   3  13      326.40      366.69     46.68 o 
   6   3  13      181.15      126.55     42.02 o 
   7   3  13      436.20      496.49     56.63 o 
   8   3  13       42.12       86.40     48.32 o 
   9   3  13      562.78      587.21     65.75 o 
  10   3  13      154.46       61.34     51.87 o 
  11   3  13      267.90      276.52     56.89 o 
  12   3  13       33.92      -16.49     53.12 o 
  13   3  13      688.88      644.43     67.25 o 
  14   3  13      225.60      124.59     60.15 o 
  15   3  13       38.41        3.80     58.48 o 
  16   3  13      541.55      554.18     71.10 o 
  17   3  13       94.68       30.86     64.22 o 
  18   3  13        9.63      -21.18     64.47 o 
  19   3  13      635.92      475.00     81.16 o 
   0   4  13       22.97      389.04     69.29 o 
   1   4  13     9662.77     9020.56    145.98 o 
   2   4  13      315.41      593.93     47.06 o 
   3   4  13     2265.72     2281.50     69.46 o 
   4   4  13       21.43      272.49     44.72 o 
   5   4  13     8846.80     8463.37    137.78 o 
   6   4  13       11.76      186.67     51.21 o 
   7   4  13     2114.97     2263.41     87.84 o 
   8   4  13     1345.06     1184.20     73.34 o 
   9   4  13      650.09      631.31     65.08 o 
  10   4  13      150.58      115.03     75.15 o 
  11   4  13     3191.24     3129.47    111.25 o 
  12   4  13       32.19       -2.78     61.72 o 
  13   4  13        5.20       14.91     62.81 o 
  14   4  13     1931.11     1900.26    101.97 o 
  15   4  13      357.56      371.24     76.17 o 
  16   4  13        7.35     -101.71     67.81 o 
  17   4  13      294.96      214.16     71.42 o 
  18   4  13      145.59      122.05     71.52 o 
   1   5  13        0.77      -46.09     41.46 o 
   2   5  13        7.45       14.87     47.32 o 
   3   5  13      104.29       89.68     46.80 o 
   4   5  13     3673.31     3757.44     94.02 o 
   5   5  13      800.48      984.52     65.16 o 
   6   5  13     3452.88     3226.10     90.66 o 
   7   5  13      209.56      224.19     63.76 o 
   8   5  13     2777.97     2885.92    111.34 o 
   9   5  13      686.03      698.11     76.92 o 
  10   5  13     6258.87     5887.21    147.64 o 
  11   5  13      143.77      112.56     66.28 o 
  12   5  13      581.43      643.44     97.84 o 
  13   5  13        2.08        7.75     67.65 o 
  14   5  13     1301.06     1335.48    111.89 o 
  15   5  13     1017.10      977.96     92.52 o 
  16   5  13     2797.15     2698.70    124.47 o 
   0   6  13      863.84     1023.48    119.31 o 
   1   6  13     2396.35     2495.40     97.13 o 
   2   6  13      359.58      527.99     61.07 o 
   3   6  13     1755.30     1895.97     84.92 o 
   4   6  13      132.00      318.02     58.20 o 
   5   6  13     2423.53     2467.12     93.49 o 
   6   6  13      267.07      421.33     62.99 o 
   7   6  13     1398.59     1377.16     81.40 o 
   8   6  13      451.14      495.86     75.61 o 
   9   6  13       51.78       52.01     67.34 o 
  10   6  13      562.24      472.52     78.22 o 
  11   6  13      239.59      195.10     73.99 o 
  12   6  13      350.47      296.89     78.33 o 
  13   6  13       17.89      -20.94     72.28 o 
   1   7  13       49.69       23.94     66.66 o 
   2   7  13      302.98      221.39     67.53 o 
   3   7  13       30.63       59.71     62.25 o 
   4   7  13      931.67     1171.40     86.43 o 
   5   7  13        0.58       40.81     63.14 o 
   6   7  13      722.67      904.99     83.57 o 
   7   7  13      699.13      742.98     80.96 o 
   8   7  13      351.69      411.10     68.26 o 
   9   7  13      390.31      339.91     78.33 o 
   0   0  14     2054.21     1924.56    175.53 o 
   1   0  14      510.87      624.67     91.65 o 
   2   0  14      142.94      202.98     76.43 o 
   3   0  14     1788.63     2127.86    126.65 o 
   4   0  14     1832.48     2247.21    130.33 o 
   5   0  14     2765.73     2423.85    129.65 o 
   6   0  14      994.29      978.72    183.63 o 
   7   0  14      284.85      253.52     70.61 o 
   8   0  14     1667.54     1973.30     94.35 o 
   9   0  14     1383.97     1350.97    104.98 o 
  10   0  14      306.60      252.00     62.83 o 
  11   0  14     1871.74     2154.67    100.37 o 
  12   0  14     1956.73     2137.34    101.02 o 
  13   0  14     1184.53     1115.59     84.98 o 
  14   0  14     1471.74     1631.79    154.49 o 
  15   0  14      411.11      352.44    120.56 o 
  16   0  14     3174.19     2955.70    193.22 o 
  17   0  14      134.28      151.81    119.19 o 
  18   0  14     4173.38     3911.76    214.03 o 
  19   0  14     1646.85     1762.46    181.60 o 
   1   1  14      955.02     1087.86     72.94 o 
   2   1  14       84.86       23.61     50.35 o 
   3   1  14     1176.78     1443.59     72.45 o 
   4   1  14     1846.67     1931.41     73.84 o 
   5   1  14      441.89      401.50     50.37 o 
   6   1  14      228.07      218.36     46.88 o 
   7   1  14     1749.56     1854.35     73.90 o 
   8   1  14      250.36      321.90     50.78 o 
   9   1  14     1300.90     1372.50     67.90 o 
  10   1  14        2.40       15.37     44.53 o 
  11   1  14      447.60      568.63     53.68 o 
  12   1  14        6.68      -54.43     50.45 o 
  13   1  14      776.86      599.68     65.36 o 
  14   1  14      199.45      236.36     58.32 o 
  15   1  14     3023.76     2906.50    100.62 o 
  16   1  14        1.56      -79.52     76.13 o 
  17   1  14     3613.22     3498.74    148.89 o 
  18   1  14      589.68      567.96    101.22 o 
  19   1  14      915.27      883.99    109.30 o 
   0   2  14     4177.20     4061.32    134.05 o 
   1   2  14      754.39      876.87     63.12 o 
   2   2  14     1820.49     2044.82     69.89 o 
   3   2  14        4.57       14.64     34.69 o 
   4   2  14      153.28      227.65     49.02 o 
   5   2  14       81.72      163.56     45.37 o 
   6   2  14      362.22      425.18     52.78 o 
   7   2  14      307.42      313.57     50.90 o 
   8   2  14      330.94      293.42     47.54 o 
   9   2  14      167.93      139.04     51.78 o 
  10   2  14      226.99      124.16     52.35 o 
  11   2  14       22.83       15.85     50.74 o 
  12   2  14        0.89      -59.86     50.94 o 
  13   2  14       29.93      -11.76     50.66 o 
  14   2  14       47.70      -34.76     52.53 o 
  15   2  14      591.05      444.60     62.89 o 
  16   2  14     1255.23     1178.96     77.20 o 
  17   2  14      252.64      107.38     60.56 o 
  18   2  14      373.77      283.08     86.67 o 
   1   3  14      284.47      194.77     37.10 o 
   2   3  14      565.98      557.30     48.15 o 
   3   3  14     1653.15     1865.72     70.62 o 
   4   3  14      373.52      545.99     70.63 o 
   5   3  14     5071.74     5013.22    101.80 o 
   6   3  14       50.89      165.41     46.06 o 
   7   3  14     5497.49     5160.00    168.72 o 
   8   3  14       84.01      166.67     52.23 o 
   9   3  14     4979.82     4485.02    156.96 o 
  10   3  14     1434.62     1543.87     80.04 o 
  11   3  14     7616.80     7102.53    143.25 o 
  12   3  14        4.08       78.53     57.05 o 
  13   3  14     4489.72     4359.30    126.59 o 
  14   3  14      611.02      559.97     70.76 o 
  15   3  14     4747.11     4794.90    152.15 o 
  16   3  14     1002.17     1052.57     76.70 o 
  17   3  14     4606.19     4056.30    113.95 o 
   0   4  14      268.89      258.94     72.00 o 
   1   4  14      694.23      641.27     51.42 o 
   2   4  14      321.30      358.19     47.27 o 
   3   4  14        1.22        4.43     41.14 o 
   4   4  14      754.09      864.78     61.41 o 
   5   4  14     2303.04     2442.90     90.77 o 
   6   4  14      331.21      302.68     57.42 o 
   7   4  14      161.31      103.10     55.55 o 
   8   4  14      224.85      181.40     58.98 o 
   9   4  14        1.15      -56.82     53.38 o 
  10   4  14      229.80      244.06     61.87 o 
  11   4  14        2.26      -48.66     56.21 o 
  12   4  14     1089.10     1140.57     81.66 o 
  13   4  14       39.57       -9.22     61.11 o 
  14   4  14     2969.73     2859.87    126.24 o 
  15   4  14      551.33      488.79     74.76 o 
   1   5  14       13.64       10.79     49.03 o 
   2   5  14      653.92      557.79     61.66 o 
   3   5  14      525.61      466.95     59.75 o 
   4   5  14      887.85      827.31     63.84 o 
   5   5  14      567.82      601.57     61.09 o 
   6   5  14       49.94       75.24     56.57 o 
   7   5  14     1925.16     1991.58     91.87 o 
   8   5  14       20.89       68.85     58.43 o 
   9   5  14       73.15       18.98     58.39 o 
  10   5  14      473.20      370.67     68.62 o 
  11   5  14      228.89      240.71     73.95 o 
  12   5  14      434.23      309.36     93.28 o 
  13   5  14      110.40       45.88     71.20 o 
   0   6  14      585.37      567.82    112.29 o 
   1   6  14      247.14      315.24     72.58 o 
   2   6  14      783.92      849.69     70.66 o 
   3   6  14      361.73      373.36     62.46 o 
   4   6  14      413.73      545.23     66.84 o 
   5   6  14      478.59      587.59     69.02 o 
   6   6  14      569.42      656.26     90.60 o 
   7   6  14      367.44      355.11     68.22 o 
   8   6  14      304.29      200.05     66.52 o 
   9   6  14       23.49        0.34     69.50 o 
  10   6  14        6.92       83.31     71.78 o 
   1   7  14      213.90       90.70     73.16 o 
   2   7  14        4.33       77.08     72.65 o 
   1   1  15       19.38       29.06     54.59 o 
   2   1  15     1560.65     1542.15     77.85 o 
   3   1  15       53.85       16.66     49.44 o 
   4   1  15      115.90       83.59     51.77 o 
   5   1  15       14.36       55.95     50.59 o 
   6   1  15     3320.83     3059.93     87.86 o 
   7   1  15       12.63      101.92     48.25 o 
   8   1  15     2908.27     2809.60     87.21 o 
   9   1  15      371.87      368.59     55.29 o 
  10   1  15     1443.03     1477.29     72.95 o 
  11   1  15      203.84      262.76     58.64 o 
  12   1  15     1998.49     1987.00     88.48 o 
  13   1  15       34.15        0.11     56.38 o 
  14   1  15      960.13      859.73     76.61 o 
  15   1  15      123.40      163.32     84.81 o 
  16   1  15     1533.05     1723.04    122.06 o 
   0   2  15     4124.85     4294.51    142.57 o 
   1   2  15     5954.22     6007.61    160.03 o 
   2   2  15     1020.38     1531.78    131.20 o 
   3   2  15    14535.67    13659.98    196.16 o 
   4   2  15     1211.27     1502.39     77.20 o 
   5   2  15     5103.69     4989.53    115.00 o 
   6   2  15     2565.22     2728.18     87.57 o 
   7   2  15     8160.14     7696.31    176.42 o 
   8   2  15      168.87      292.19     61.52 o 
   9   2  15     5897.10     5466.86    137.24 o 
  10   2  15      473.82      555.72     71.01 o 
  11   2  15      195.07      153.82     63.46 o 
  12   2  15      409.31      415.68     70.59 o 
  13   2  15     1998.44     1840.29     90.49 o 
  14   2  15        1.31      -22.45     59.60 o 
  15   2  15       44.08       80.25     62.46 o 
  16   2  15      706.86      680.90     77.89 o 
   1   3  15        0.19      -23.47     45.87 o 
   2   3  15      315.14      414.27     55.31 o 
   3   3  15       78.57       79.42     48.98 o 
   4   3  15      252.54      135.26     50.66 o 
   5   3  15      184.71      198.16     53.16 o 
   6   3  15       30.38      -49.59     54.93 o 
   7   3  15        2.50      -31.69     56.19 o 
   8   3  15        0.79       -3.92     57.03 o 
   9   3  15       61.49       45.31     61.17 o 
  10   3  15       71.36       46.75     62.18 o 
  11   3  15       78.00        2.05     63.43 o 
  12   3  15       18.45      -19.95     58.51 o 
  13   3  15       18.92      -46.15     60.99 o 
  14   3  15       58.17       41.88     63.64 o 
  15   3  15        0.91      -68.12     59.32 o 
   0   4  15      385.87      478.71    112.25 o 
   1   4  15     1197.32     1310.33     71.61 o 
   2   4  15      370.44      610.00     71.08 o 
   3   4  15     6179.71     5505.24    123.47 o 
   4   4  15      486.86      695.06     65.12 o 
   5   4  15     1221.84     1130.34     75.27 o 
   6   4  15      427.87      468.89     64.46 o 
   7   4  15     1363.30     1368.06     95.44 o 
   8   4  15      122.46       75.39     57.05 o 
   9   4  15     1746.23     1690.05    123.34 o 
  10   4  15      187.76      186.04     64.33 o 
  11   4  15       10.82      -90.58     60.39 o 
  12   4  15      488.21      368.06     71.04 o 
  13   4  15       99.93      119.05     68.54 o 
   1   5  15      304.10      330.39     66.00 o 
   2   5  15      553.38      501.95     68.10 o 
   3   5  15      117.23      146.64     55.96 o 
   4   5  15      587.89      505.85     64.82 o 
   5   5  15      149.99      129.88     63.50 o 
   6   5  15     3480.82     3413.36    122.25 o 
   7   5  15       13.56      195.56     62.26 o 
   8   5  15     3412.52     3271.06    110.55 o 
   9   5  15        2.11      101.76     64.25 o 
  10   5  15      507.87      417.75     72.89 o 
   0   6  15      769.61      709.87    123.72 o 
   1   6  15      975.14     1070.27     94.85 o 
   2   6  15       88.14      110.87     72.13 o 
   3   6  15      867.00      818.37     73.88 o 
   4   6  15       55.78      138.02     60.88 o 
   5   6  15      676.98      664.43     71.25 o 
   0   0  16     2011.36     1924.40    189.12 o 
   1   0  16      775.81     1041.23    302.01 o 
   2   0  16     3451.70     3803.78    167.75 o 
   3   0  16      117.19       97.77     83.82 o 
   4   0  16     1505.07     1533.92    124.99 o 
   5   0  16     2029.13     1902.56    136.93 o 
   6   0  16     1391.05     1311.62    104.56 o 
   7   0  16      843.48     1134.14     99.42 o 
   8   0  16     4371.23     4144.96    150.52 o 
   9   0  16      537.89      550.95     87.01 o 
  10   0  16      167.58      125.98    114.95 o 
  11   0  16     2749.53     2640.36    137.32 o 
  12   0  16       31.81     -135.35    103.19 o 
  13   0  16        3.65      -30.09    110.47 o 
  14   0  16      222.76       74.74    121.79 o 
   1   1  16       25.20      -48.06     50.53 o 
   2   1  16      243.79      225.80     57.64 o 
   3   1  16      151.72      126.82     55.96 o 
   4   1  16        8.20      -30.24     57.18 o 
   5   1  16     2055.16     2136.87     91.97 o 
   6   1  16      462.26      494.79     64.68 o 
   7   1  16     1061.48     1205.75     78.25 o 
   8   1  16      449.45      345.50     57.70 o 
   9   1  16      223.44      279.79     54.48 o 
  10   1  16      854.24      751.11     71.03 o 
  11   1  16     1378.78     1480.67     83.54 o 
  12   1  16     1531.14     1440.77     83.49 o 
  13   1  16     1277.21     1337.67     85.47 o 
  14   1  16      228.20      232.43     89.38 o 
   0   2  16       44.01       39.28     75.95 o 
   1   2  16     1070.73     1090.77     69.09 o 
   2   2  16     1467.95     1593.02     83.13 o 
   3   2  16      376.00      516.58     63.57 o 
   4   2  16     1579.00     1732.48     79.95 o 
   5   2  16      170.70      230.67     54.65 o 
   6   2  16      119.66       72.84     52.50 o 
   7   2  16       50.55      104.24     60.40 o 
   8   2  16     1288.30     1244.31     85.05 o 
   9   2  16       32.12       32.88     65.18 o 
  10   2  16        6.48      -35.89     60.78 o 
  11   2  16      919.49      782.51     80.06 o 
  12   2  16      116.61        9.36     60.65 o 
  13   2  16        0.32       28.18     62.14 o 
   1   3  16      736.13      720.80     69.07 o 
   2   3  16       49.27       15.93     50.39 o 
   3   3  16      120.05       92.38     53.10 o 
   4   3  16      117.12      141.74     53.97 o 
   5   3  16     1261.60     1408.91     87.44 o 
   6   3  16      341.37      581.02     72.38 o 
   7   3  16     8446.63     7750.96    165.27 o 
   8   3  16      394.90      536.99     76.38 o 
   9   3  16     1565.23     1683.10     97.21 o 
  10   3  16      157.77      159.18     69.05 o 
  11   3  16     2043.10     2085.17    107.46 o 
   0   4  16       18.11      -19.50     73.62 o 
   1   4  16      604.38      640.44     64.68 o 
   2   4  16     1931.70     2083.23    108.31 o 
   3   4  16      950.08     1009.37     88.65 o 
   4   4  16     1530.56     1500.70     91.66 o 
   5   4  16     1646.22     1676.16     95.48 o 
   6   4  16      388.83      394.19     72.54 o 
   7   4  16       32.21       19.49     64.66 o 
   8   4  16      833.49      829.38     83.66 o 
   9   4  16      265.31      369.43     75.34 o 
   1   5  16      699.89      538.24     73.15 o 
   2   5  16      197.36      109.69     64.74 o 
   3   5  16      231.59      138.77     75.44 o 
   4   5  16      159.05      144.78     66.88 o 
   1   1  17      396.73      394.30     60.52 o 
   2   1  17       89.18      120.02     58.56 o 
   3   1  17      448.83      469.70     67.06 o 
   4   1  17     1853.88     1947.44    118.07 o 
   5   1  17      159.93      164.81     60.92 o 
   6   1  17     1737.14     1805.34     92.29 o 
   7   1  17      804.05      816.71     75.19 o 
   8   1  17     2849.79     2934.16    108.83 o 
   9   1  17        1.45       61.40     65.99 o 
  10   1  17     1734.33     1648.62     98.17 o 
   0   2  17     1065.70     1190.80    124.12 o 
   1   2  17      840.14     1189.26     79.82 o 
   2   2  17     5092.58     4797.75    124.82 o 
   3   2  17     1358.50     1722.45     90.51 o 
   4   2  17     1364.55     1396.54     88.50 o 
   5   2  17     2666.60     2674.42    103.45 o 
   6   2  17       43.79      133.53     56.41 o 
   7   2  17      635.18      800.06     80.16 o 
   8   2  17     2818.88     2922.15    115.47 o 
   9   2  17        6.50      -74.22     61.98 o 
   1   3  17      604.53      379.30     74.25 o 
   2   3  17        6.48      -26.91     62.92 o 
   3   3  17       51.49      -22.07     55.24 o 
   4   3  17       38.53      -26.25     62.57 o 
   5   3  17       95.24       49.89     64.80 o 
   6   3  17     1013.56      880.79     82.85 o 
   7   3  17       71.08       58.79     66.08 o 
   0   4  17      195.23      252.86    104.55 o 
   1   4  17     1024.54      949.28     90.69 o 
   0   0  18    13740.71    12256.84    466.65 o 
   1   0  18      372.82     1230.81    186.33 o 
   2   0  18    10028.47     9233.80    276.92 o 
   3   0  18     1076.83     1599.89    261.73 o 
   4   0  18     8534.30     8045.39    218.71 o 
   5   0  18       37.92      508.95     93.23 o 
   1   1  18        3.34      -22.67     58.93 o 
   2   1  18       10.88      -53.59     59.30 o 
   3   1  18       63.57       74.89     62.14 o 
   4   1  18       65.59      119.80     63.83 o 
                                                 
